# Supplementary material for: Single-cell RNA sequencing of neural stem cells derived from human trisomic iPSCs reveals the abnormalities during neural differentiation of Down syndrome
Source: Front Mol Neurosci. 2023 Jun 15;16:1137123. doi: 10.3389/fnmol.2023.1137123 (PMC10311021; doi:10.3389/fnmol.2023.1137123)
Supplement: Supplementary file 10 [file Table_1.XLSX]

## Sheet: Sheet1
			threshold for removing low-quality cells
	reads	cells	number of genes	number of UMIs	the percentage of expressed mitochondrial genes
DS-iPSCs	1135270267	8500	3000	60000	25
NC-iPSCs		10922	3000	60000	25
DS-NESCs	964233383	7182	1500	50000	20
NC-NESCs		9324	2000	50000	20
