# Supplementary material for: Single-cell RNA sequencing of neural stem cells derived from human trisomic iPSCs reveals the abnormalities during neural differentiation of Down syndrome
Source: Front Mol Neurosci. 2023 Jun 15;16:1137123. doi: 10.3389/fnmol.2023.1137123 (PMC10311021; doi:10.3389/fnmol.2023.1137123)
Supplement: Supplementary file 11 [file Table_2.XLSX]

## Sheet: Table S2
p_val	avg_log2FC	pct.1	pct.2	p_val_adj
DUSP6	2.95244e-108	1.09163	0.932	0.249	7.00436e-104
THY1	1.90979e-96	0.932829	0.994	0.81	4.53079e-92
L1TD1	1.03703e-79	0.657904	1	1	2.46025e-75
APELA	8.3549e-73	-1.04829	0.656	0.924	1.98212e-68
SOX2	2.88915e-71	-0.717855	0.998	0.996	6.85423e-67
KRT18	4.63718e-69	0.647668	1	1	1.10013e-64
SOX4	1.12365e-64	0.639082	1	0.992	2.66576e-60
SEPHS1	7.4204e-64	0.505038	1	1	1.76042e-59
RP11-148B6.1	5.25016e-63	-0.618598	1	1	1.24555e-58
SERPINB9	1.09537e-60	-0.709451	0.238	0.629	2.59867e-56
NFE2L3	1.80807e-58	0.579931	0.955	0.7	4.28946e-54
SFRP2	2.8123e-58	0.54462	0.999	0.996	6.67191e-54
ID1	5.73199e-58	-1.44602	0.952	0.983	1.35986e-53
USP9X	1.40183e-53	-0.703156	0.955	0.987	3.3257e-49
HMGN2	1.463e-52	0.506481	0.999	1	3.47082e-48
HSPA8	9.76732e-52	0.639134	1	1	2.3172e-47
NPTX1	1.25591e-50	-0.558896	0.053	0.287	2.97953e-46
AK4	7.29904e-50	0.52197	0.963	0.738	1.73162e-45
FGF2	6.46261e-49	-0.537089	0.868	0.958	1.53319e-44
PWAR6	7.42408e-48	-0.595458	0.987	0.996	1.76129e-43
ODC1	2.83658e-46	0.62641	0.971	0.835	6.7295e-42
IER2	4.91471e-44	0.503986	0.976	0.857	1.16597e-39
PLA2G16	1.63655e-43	-0.615996	0.827	0.937	3.88256e-39
IRX2	9.523e-41	-0.616168	0.365	0.667	2.25924e-36
GJA1	2.78639e-37	-0.509448	0.991	0.992	6.61044e-33
ID3	2.02619e-34	0.508692	0.977	0.764	4.80693e-30
MALAT1	1.94475e-31	-0.604998	0.998	1	4.61372e-27
MT1X	1.9484e-28	0.518935	0.702	0.342	4.62239e-24
VIM	1.61167e-27	-0.629666	0.92	0.962	3.82352e-23
