# Supplementary material for: Single-cell RNA sequencing of neural stem cells derived from human trisomic iPSCs reveals the abnormalities during neural differentiation of Down syndrome
Source: Front Mol Neurosci. 2023 Jun 15;16:1137123. doi: 10.3389/fnmol.2023.1137123 (PMC10311021; doi:10.3389/fnmol.2023.1137123)
Supplement: Supplementary file 12 [file Table_3.XLSX]

## Sheet: Table S3
p_val	avg_log2FC	pct.1	pct.2	p_val_adj	log2FoldChange	padj	change
HMGN2	0	-0.535551	0.999	0.999	0	-0.535551	4.01495e-302	down
ODC1	0	-0.766495	0.808	0.971	0	-0.766495	4.01495e-302	down
HNRNPDL	0	-0.506542	0.996	1	0	-0.506542	4.01495e-302	down
FABP5	0	-0.820625	0.995	1	0	-0.820625	4.01495e-302	down
HSPA5	0	-0.503607	0.988	0.998	0	-0.503607	4.01495e-302	down
HSPA8	0	-0.626015	0.999	1	0	-0.626015	4.01495e-302	down
SEPHS1	0	-0.676826	0.996	1	0	-0.676826	4.01495e-302	down
DDIT4	0	0.685825	0.645	0.285	0	0.685825	4.01495e-302	up
PTMS	0	0.59681	1	0.999	0	0.59681	4.01495e-302	up
SLIRP	0	-0.551365	0.999	1	0	-0.551365	4.01495e-302	down
PWAR6	0	0.521595	0.988	0.987	0	0.521595	4.01495e-302	up
MFGE8	0	0.55292	0.997	0.997	0	0.55292	4.01495e-302	up
HN1	0	-0.504724	0.998	1	0	-0.504724	4.01495e-302	down
DNMT3B	0	-0.716299	0.994	1	0	-0.716299	4.01495e-302	down
ZFAS1	0	0.567528	1	0.999	0	0.567528	4.01495e-302	up
HNRNPM	0	-0.603905	0.997	1	0	-0.603905	4.01495e-302	down
BST2	0	0.56784	0.863	0.611	0	0.56784	4.01495e-302	up
MALAT1	3.84552e-296	0.630227	0.996	0.998	9.1231e-292	0.630227	9.1231e-292	up
PMAIP1	6.86419e-254	0.530348	0.989	0.985	1.62846e-249	0.530348	1.62846e-249	up
APELA	1.99403e-113	0.601484	0.768	0.656	4.73064e-109	0.601484	4.73064e-109	up
ID1	1.08252e-15	0.651063	0.905	0.952	2.56818e-11	0.651063	2.56818e-11	up
