# Supplementary material for: Single-cell RNA sequencing of neural stem cells derived from human trisomic iPSCs reveals the abnormalities during neural differentiation of Down syndrome
Source: Front Mol Neurosci. 2023 Jun 15;16:1137123. doi: 10.3389/fnmol.2023.1137123 (PMC10311021; doi:10.3389/fnmol.2023.1137123)
Supplement: Supplementary file 13 [file Table_4.XLSX]

## Sheet: Table S4
p_val	avg_log2FC	pct.1	pct.2	p_val_adj	log2FoldChange	padj	change
HES4	0	1.87656	0.947	0.06	0	1.87656	3.61519e-299	up
HES5	0	2.77273	0.953	0.003	0	2.77273	3.61519e-299	up
PHC2	0	0.777249	0.7	0.097	0	0.777249	3.61519e-299	up
TXNIP	0	0.799584	0.7	0.068	0	0.799584	3.61519e-299	up
PLXNA2	0	0.819079	0.7	0.024	0	0.819079	3.61519e-299	up
DPYSL5	0	1.09011	0.846	0.114	0	1.09011	3.61519e-299	up
POU3F3	0	0.795771	0.652	0.002	0	0.795771	3.61519e-299	up
ZEB2	0	0.850781	0.708	0.004	0	0.850781	3.61519e-299	up
COL3A1	0	1.14367	0.837	0.001	0	1.14367	3.61519e-299	up
PAX3	0	0.604166	0.523	0	0	0.604166	3.61519e-299	up
NPPC	0	1.33774	0.825	0.087	0	1.33774	3.61519e-299	up
BOC	0	0.841312	0.71	0.067	0	0.841312	3.61519e-299	up
ZIC1	0	0.539397	0.414	0.004	0	0.539397	3.61519e-299	up
MSX1	0	0.796756	0.597	0.013	0	0.796756	3.61519e-299	up
LIMCH1	0	0.751125	0.621	0.04	0	0.751125	3.61519e-299	up
NR2F1	0	2.05201	0.965	0	0	2.05201	3.61519e-299	up
POU3F2	0	1.13768	0.811	0.009	0	1.13768	3.61519e-299	up
PLAGL1	0	1.0616	0.802	0.031	0	1.0616	3.61519e-299	up
HOTAIRM1	0	1.39858	0.877	0.001	0	1.39858	3.61519e-299	up
RELN	0	0.666898	0.516	0.002	0	0.666898	3.61519e-299	up
NRG1	0	0.712375	0.572	0.045	0	0.712375	3.61519e-299	up
ZFHX4	0	0.882345	0.741	0.074	0	0.882345	3.61519e-299	up
BAALC	0	0.520874	0.512	0.041	0	0.520874	3.61519e-299	up
CNTFR	0	0.779716	0.695	0.016	0	0.779716	3.61519e-299	up
GAS1	0	1.06997	0.786	0.075	0	1.06997	3.61519e-299	up
CRB2	0	0.85138	0.716	0.053	0	0.85138	3.61519e-299	up
MIR219A2	0	1.08227	0.739	0.002	0	1.08227	3.61519e-299	up
IGF2	0	0.862344	0.708	0.007	0	0.862344	3.61519e-299	up
SCUBE2	0	0.645694	0.566	0.005	0	0.645694	3.61519e-299	up
PAX6	0	1.64821	0.877	0.006	0	1.64821	3.61519e-299	up
SLC1A2	0	0.533997	0.508	0.018	0	0.533997	3.61519e-299	up
TSPAN18	0	0.966649	0.765	0.149	0	0.966649	3.61519e-299	up
ZBTB16	0	0.616719	0.605	0.004	0	0.616719	3.61519e-299	up
ZEB1	0	0.58416	0.537	0.008	0	0.58416	3.61519e-299	up
ZNF503	0	1.33	0.885	0.008	0	1.33	3.61519e-299	up
RP11-834C11.4	0	0.965767	0.747	0.002	0	0.965767	3.61519e-299	up
ASCL1	0	0.677238	0.504	0.001	0	0.677238	3.61519e-299	up
RFX4	0	0.561827	0.558	0.011	0	0.561827	3.61519e-299	up
FZD10	0	0.603926	0.527	0.009	0	0.603926	3.61519e-299	up
PCDH8	0	0.879528	0.588	0.025	0	0.879528	3.61519e-299	up
DACH1	0	0.625586	0.56	0.022	0	0.625586	3.61519e-299	up
MEIS2	0	1.31596	0.887	0.005	0	1.31596	3.61519e-299	up
PRTG	0	2.35415	0.981	0.057	0	2.35415	3.61519e-299	up
NR2F2	0	1.42159	0.885	0.002	0	1.42159	3.61519e-299	up
IRX3	0	1.31597	0.866	0.033	0	1.31597	3.61519e-299	up
CRNDE	0	1.47024	0.94	0.3	0	1.47024	3.61519e-299	up
IRX5	0	0.695965	0.619	0.009	0	0.695965	3.61519e-299	up
ZFHX3	0	1.76016	0.936	0.08	0	1.76016	3.61519e-299	up
RHBDL3	0	0.831492	0.72	0.094	0	0.831492	3.61519e-299	up
ZADH2	0	0.940296	0.776	0.088	0	0.940296	3.61519e-299	up
TSHZ1	0	0.89063	0.726	0.01	0	0.89063	3.61519e-299	up
LAMP5	0	0.570972	0.531	0.013	0	0.570972	3.61519e-299	up
TKTL1	0	0.684939	0.551	0	0	0.684939	3.61519e-299	up
HOXA3	0	0.734022	0.663	0	0	0.734022	3.61519e-299	up
NTRK2	0	0.90374	0.691	0	0	0.90374	3.61519e-299	up
HOXC6	0	0.574496	0.529	0	0	0.574496	3.61519e-299	up
RP11-834C11.6	0	0.820958	0.702	0	0	0.820958	3.61519e-299	up
FAM181A	0	0.620005	0.553	0	0	0.620005	3.61519e-299	up
HOXB2	0	0.86376	0.726	0	0	0.86376	3.61519e-299	up
HOXB3	0	1.05546	0.802	0	0	1.05546	3.61519e-299	up
HOXB-AS3	0	1.95361	0.947	0	0	1.95361	3.61519e-299	up
HOXB4	0	0.682324	0.628	0	0	0.682324	3.61519e-299	up
HOXB8	0	0.912766	0.724	0	0	0.912766	3.61519e-299	up
HOXB9	0	1.42669	0.868	0	0	1.42669	3.61519e-299	up
CRABP2	1.52385e-302	2.63243	0.998	0.613	3.61519e-298	2.63243	3.61519e-298	up
METRN	1.18092e-298	2.60219	0.998	0.661	2.80161e-294	2.60219	2.80161e-294	up
RP11-148B6.1	5.20389e-292	-3.01362	0	1	1.23457e-287	-3.01362	1.23457e-287	down
POU5F1	5.20389e-292	-3.81135	0	1	1.23457e-287	-3.81135	1.23457e-287	down
L1TD1	5.21735e-292	-3.98291	0.002	1	1.23776e-287	-3.98291	1.23776e-287	down
KRT18	8.75953e-292	-2.81652	0.354	1	2.07811e-287	-2.81652	2.07811e-287	down
TERF1	1.12896e-291	-2.81198	0.755	1	2.67836e-287	-2.81198	2.67836e-287	down
APOE	1.22359e-291	-3.50435	0.216	1	2.90285e-287	-3.50435	2.90285e-287	down
VIM	1.27892e-291	3.45992	1	0.92	3.03412e-287	3.45992	3.03412e-287	up
TDGF1	1.44012e-291	-2.28606	0	0.999	3.41653e-287	-2.28606	3.41653e-287	down
DNMT3B	1.93639e-291	-2.54244	0.393	1	4.5939e-287	-2.54244	4.5939e-287	down
SNRPN	2.20876e-291	-2.186	0.805	1	5.24006e-287	-2.186	5.24006e-287	down
EPCAM	2.44341e-291	-2.42528	0.004	0.999	5.79675e-287	-2.42528	5.79675e-287	down
DMKN	3.27982e-291	-1.8812	0.004	0.999	7.78104e-287	-1.8812	7.78104e-287	down
SPINT2	2.48231e-290	-1.92649	0.049	0.998	5.88903e-286	-1.92649	5.88903e-286	down
FOXD3-AS1	8.51615e-290	-1.7329	0.002	0.996	2.02037e-285	-1.7329	2.02037e-285	down
CLDN6	4.92535e-289	-1.65835	0	0.995	1.16849e-284	-1.65835	1.16849e-284	down
FTL	5.69763e-289	-2.21734	1	1	1.35171e-284	-2.21734	1.35171e-284	down
SEPHS1	6.07905e-289	-1.87277	0.796	1	1.44219e-284	-1.87277	1.44219e-284	down
DPPA4	1.00524e-288	-2.03152	0.255	1	2.38483e-284	-2.03152	2.38483e-284	down
CLDN7	7.93648e-288	-1.52693	0	0.993	1.88285e-283	-1.52693	1.88285e-283	down
UCHL1	4.9655e-287	-1.8566	0.85	1	1.17802e-282	-1.8566	1.17802e-282	down
USP44	8.41476e-287	-1.77226	0.144	0.996	1.99632e-282	-1.77226	1.99632e-282	down
TTC3	1.4193e-286	1.67449	0.981	0.558	3.36714e-282	1.67449	3.36714e-282	up
LECT1	1.63326e-286	-1.55668	0	0.99	3.87475e-282	-1.55668	3.87475e-282	down
THY1	2.17226e-286	-1.76084	0.074	0.994	5.15347e-282	-1.76084	5.15347e-282	down
MDK	2.21609e-286	1.78846	1	0.999	5.25744e-282	1.78846	5.25744e-282	up
OCIAD2	2.2327e-286	-1.67038	0.066	0.993	5.29686e-282	-1.67038	5.29686e-282	down
KRT19	3.16881e-286	-1.44524	0.006	0.991	7.51768e-282	-1.44524	7.51768e-282	down
CKB	1.01577e-285	1.96387	1	0.999	2.4098e-281	1.96387	2.4098e-281	up
IGDCC3	1.68291e-285	2.11293	0.998	0.854	3.99253e-281	2.11293	3.99253e-281	up
UGP2	1.60252e-284	-1.82369	0.549	1	3.80181e-280	-1.82369	3.80181e-280	down
CD24	4.90268e-284	-1.58198	0.986	1	1.16311e-279	-1.58198	1.16311e-279	down
ODC1	1.04856e-283	1.79494	1	0.971	2.48761e-279	1.79494	2.48761e-279	up
GAL	5.4548e-283	-1.69441	0.021	0.987	1.2941e-278	-1.69441	1.2941e-278	down
PRDX1	2.44494e-282	-1.18378	0.996	1	5.80038e-278	-1.18378	5.80038e-278	down
LINC00678	2.6917e-281	-1.44084	0	0.981	6.38578e-277	-1.44084	6.38578e-277	down
CYBA	5.5875e-281	-1.6316	0.233	0.996	1.32558e-276	-1.6316	1.32558e-276	down
MAP1B	1.81343e-280	1.90379	1	0.982	4.30219e-276	1.90379	4.30219e-276	up
MFGE8	4.94831e-278	-1.58352	0.397	0.997	1.17394e-273	-1.58352	1.17394e-273	down
LAPTM4A	2.36463e-277	-1.47941	0.543	0.997	5.60985e-273	-1.47941	5.60985e-273	down
RBP1	2.67241e-277	1.8675	0.992	0.816	6.34003e-273	1.8675	6.34003e-273	up
PFN1	6.00312e-276	-1.13669	0.994	1	1.42418e-271	-1.13669	1.42418e-271	down
RPL41	9.00601e-276	0.807799	1	1	2.13658e-271	0.807799	2.13658e-271	up
JARID2	3.99259e-275	-1.53844	0.204	0.991	9.47202e-271	-1.53844	9.47202e-271	down
COTL1	6.22887e-275	1.69702	0.996	0.966	1.47774e-270	1.69702	1.47774e-270	up
KRT8	7.46096e-275	-1.50896	0.263	0.998	1.77004e-270	-1.50896	1.77004e-270	down
LDHA	4.34626e-274	-1.87289	0.403	1	1.03111e-269	-1.87289	1.03111e-269	down
ACTB	1.76879e-272	-1.00709	1	1	4.19628e-268	-1.00709	4.19628e-268	down
2022-09-11	2.66116e-272	1.83177	0.99	0.947	6.31335e-268	1.83177	6.31335e-268	up
PTN	4.67412e-272	2.04491	0.99	0.807	1.10889e-267	2.04491	1.10889e-267	up
SFRP2	4.1667e-271	-2.16956	0.405	0.999	9.88507e-267	-2.16956	9.88507e-267	down
GSTP1	5.7803e-270	-0.949648	0.996	1	1.37132e-265	-0.949648	1.37132e-265	down
SLC2A3	9.06153e-270	-1.3703	0.13	0.985	2.14976e-265	-1.3703	2.14976e-265	down
BEX2	4.62699e-269	-1.23796	0.13	0.986	1.09771e-264	-1.23796	1.09771e-264	down
RPS27	9.75282e-269	0.770318	1	1	2.31376e-264	0.770318	2.31376e-264	up
CDH2	1.19354e-268	1.46203	0.969	0.578	2.83155e-264	1.46203	2.83155e-264	up
HNRNPA1	1.55923e-268	0.863553	1	1	3.69911e-264	0.863553	3.69911e-264	up
PODXL	3.53796e-268	-1.41201	0.228	0.993	8.39345e-264	-1.41201	8.39345e-264	down
POLR3G	3.73801e-267	-1.36996	0.226	0.992	8.86806e-263	-1.36996	8.86806e-263	down
RPL37A	1.04427e-266	0.771842	1	1	2.47742e-262	0.771842	2.47742e-262	up
RPS2	3.83667e-266	0.652941	1	1	9.10212e-262	0.652941	9.10212e-262	up
PHC1	2.17395e-265	-1.34185	0.329	0.996	5.15748e-261	-1.34185	5.15748e-261	down
RPL36	5.11856e-265	0.729712	1	1	1.21433e-260	0.729712	1.21433e-260	up
RPL13A	9.77768e-265	0.948663	1	1	2.31966e-260	0.948663	2.31966e-260	up
PGAM1	1.86147e-264	-1.09363	0.969	1	4.41616e-260	-1.09363	4.41616e-260	down
RBPMS	2.05893e-264	-1.23644	0.247	0.991	4.8846e-260	-1.23644	4.8846e-260	down
NFE2L3	4.56603e-264	-1.15525	0.01	0.955	1.08324e-259	-1.15525	1.08324e-259	down
VSNL1	1.39989e-263	-1.08508	0.01	0.951	3.32109e-259	-1.08508	3.32109e-259	down
TTYH1	1.62084e-263	1.76566	0.959	0.592	3.84529e-259	1.76566	3.84529e-259	up
S100A11	2.29499e-263	-1.5229	0.407	0.997	5.44462e-259	-1.5229	5.44462e-259	down
MGST1	6.25944e-263	-1.0964	0.975	1	1.48499e-258	-1.0964	1.48499e-258	down
RPL39	6.61802e-263	0.758706	1	1	1.57006e-258	0.758706	1.57006e-258	up
TPM1	1.96549e-260	-1.60574	0.858	1	4.66292e-256	-1.60574	4.66292e-256	down
FGFR3	2.85293e-260	0.531074	0.533	0.063	6.76829e-256	0.531074	6.76829e-256	up
FOXH1	5.41608e-260	-0.979287	0	0.942	1.28491e-255	-0.979287	1.28491e-255	down
RPS15	2.90672e-259	0.620674	1	1	6.89591e-255	0.620674	6.89591e-255	up
RPS19	1.10745e-258	0.757071	1	1	2.62732e-254	0.757071	2.62732e-254	up
FTH1	7.51362e-258	-0.898018	0.998	1	1.78253e-253	-0.898018	1.78253e-253	down
SFRP1	1.70683e-256	-1.67553	0.66	0.998	4.04929e-252	-1.67553	4.04929e-252	down
MALAT1	5.53941e-256	1.87723	1	0.998	1.31417e-251	1.87723	1.31417e-251	up
TGIF1	1.726e-254	-1.20072	0.195	0.979	4.09477e-250	-1.20072	4.09477e-250	down
AP1M2	6.84742e-254	-0.884618	0.002	0.932	1.62448e-249	-0.884618	1.62448e-249	down
AC240274.1	1.19166e-253	0.507544	0.492	0.052	2.8271e-249	0.507544	2.8271e-249	up
ITM2C	2.08093e-253	-1.22602	0.368	0.993	4.9368e-249	-1.22602	4.9368e-249	down
NTS	2.62346e-253	-1.68806	0.002	0.93	6.22391e-249	-1.68806	6.22391e-249	down
RPL37	1.54592e-250	0.641764	1	1	3.66754e-246	0.641764	3.66754e-246	up
S100A10	1.67364e-249	-1.3162	0.183	0.976	3.97053e-245	-1.3162	3.97053e-245	down
CYB5A	3.76937e-249	-1.20892	0.553	0.997	8.94245e-245	-1.20892	8.94245e-245	down
TNNT1	2.01326e-248	-0.91076	0.014	0.931	4.77626e-244	-0.91076	4.77626e-244	down
VRTN	6.11437e-248	-0.900695	0	0.919	1.45057e-243	-0.900695	1.45057e-243	down
SEMA6A	1.1205e-246	-1.17609	0.076	0.955	2.65827e-242	-1.17609	2.65827e-242	down
AK4	3.98206e-246	-1.07343	0.132	0.963	9.44704e-242	-1.07343	9.44704e-242	down
NES	6.19244e-246	1.51581	0.992	0.899	1.46909e-241	1.51581	1.46909e-241	up
PLPP2	6.27839e-246	-0.935809	0.006	0.918	1.48948e-241	-0.935809	1.48948e-241	down
TCF7L1	7.78928e-246	-1.10545	0.204	0.98	1.84793e-241	-1.10545	1.84793e-241	down
COX7C	1.40896e-245	-0.809296	1	1	3.34263e-241	-0.809296	3.34263e-241	down
SCG3	2.35523e-245	-0.983955	0.093	0.96	5.58754e-241	-0.983955	5.58754e-241	down
ESRP1	4.64905e-245	-0.823151	0	0.914	1.10294e-240	-0.823151	1.10294e-240	down
MYL6	5.95879e-245	-1.03632	0.981	1	1.41366e-240	-1.03632	1.41366e-240	down
RPL21	3.03018e-244	0.598657	1	1	7.1888e-240	0.598657	7.1888e-240	up
MAL2	3.93655e-244	-0.954422	0.105	0.958	9.33908e-240	-0.954422	9.33908e-240	down
H3F3A	1.314e-243	-0.676809	1	1	3.11734e-239	-0.676809	3.11734e-239	down
ZFP42	5.49363e-243	-0.982378	0	0.91	1.30331e-238	-0.982378	1.30331e-238	down
RBPMS2	1.33304e-242	-1.12258	0.391	0.993	3.16249e-238	-1.12258	3.16249e-238	down
RPL32	1.15381e-241	0.575726	1	1	2.7373e-237	0.575726	2.7373e-237	up
FXYD5	1.8182e-241	-0.840821	0.002	0.908	4.31351e-237	-0.840821	4.31351e-237	down
H2AFY2	2.44262e-240	1.13847	0.907	0.434	5.79486e-236	1.13847	5.79486e-236	up
ZSCAN10	3.82719e-240	-0.829893	0	0.904	9.07962e-236	-0.829893	9.07962e-236	down
DUSP6	5.98193e-240	-1.2308	0.072	0.932	1.41915e-235	-1.2308	1.41915e-235	down
WFDC2	2.14573e-239	-0.91521	0.014	0.913	5.09054e-235	-0.91521	5.09054e-235	down
POU5F1B	2.16658e-239	-0.789986	0.002	0.905	5.14e-235	-0.789986	5.14e-235	down
CTSC	4.0069e-239	-1.15376	0.683	0.997	9.50598e-235	-1.15376	9.50598e-235	down
FRZB	8.95262e-239	0.576192	0.461	0.048	2.12392e-234	0.576192	2.12392e-234	up
RPS8	5.95724e-238	0.623997	1	1	1.4133e-233	0.623997	1.4133e-233	up
RPLP0	1.0616e-237	0.562428	1	1	2.51855e-233	0.562428	2.51855e-233	up
RPS29	4.4231e-236	0.629197	1	1	1.04934e-231	0.629197	1.04934e-231	up
CAMK2N1	9.218e-236	1.08017	0.835	0.308	2.18688e-231	1.08017	2.18688e-231	up
ZFAS1	9.06153e-235	1.07985	0.998	0.999	2.14976e-230	1.07985	2.14976e-230	up
APOC1	5.47247e-234	-1.00149	0.156	0.967	1.29829e-229	-1.00149	1.29829e-229	down
TKT	1.60269e-233	-0.894266	0.99	1	3.80222e-229	-0.894266	3.80222e-229	down
TOMM7	4.07892e-233	-0.961983	0.963	1	9.67682e-229	-0.961983	9.67682e-229	down
RPL6	6.3401e-233	0.618914	1	1	1.50413e-228	0.618914	1.50413e-228	up
RPS16	1.3295e-232	0.5249	1	1	3.1541e-228	0.5249	3.1541e-228	up
RPS15A	1.39109e-232	0.60702	1	1	3.30023e-228	0.60702	3.30023e-228	up
PWAR6	1.90049e-232	-1.14065	0.354	0.987	4.50872e-228	-1.14065	4.50872e-228	down
RPS21	3.84846e-232	0.678003	1	1	9.13008e-228	0.678003	9.13008e-228	up
CD9	4.37018e-232	-1.13581	0.305	0.988	1.03678e-227	-1.13581	1.03678e-227	down
TSTD1	5.52292e-232	-0.792079	0.004	0.889	1.31026e-227	-0.792079	1.31026e-227	down
PERP	5.99697e-232	-0.808831	0.037	0.912	1.42272e-227	-0.808831	1.42272e-227	down
PTMA	3.62231e-231	-0.564616	1	1	8.59357e-227	-0.564616	8.59357e-227	down
ANP32B	7.22984e-231	1.13531	0.996	0.996	1.71521e-226	1.13531	1.71521e-226	up
LSR	1.76837e-230	-0.835141	0.078	0.935	4.19529e-226	-0.835141	4.19529e-226	down
RPL26	9.58009e-229	0.587207	1	1	2.27278e-224	0.587207	2.27278e-224	up
RPL29	6.98302e-228	0.554973	1	1	1.65665e-223	0.554973	1.65665e-223	up
RPL36A	7.08483e-228	0.922613	1	1	1.68081e-223	0.922613	1.68081e-223	up
PPP1R14B	1.00787e-227	-0.912972	0.971	1	2.39107e-223	-0.912972	2.39107e-223	down
ABRACL	1.09889e-227	-1.05906	0.765	0.999	2.607e-223	-1.05906	2.607e-223	down
TUBA1C	3.80357e-227	-1.41862	0.698	0.999	9.02358e-223	-1.41862	9.02358e-223	down
CLIC1	5.77754e-226	-1.02728	0.881	1	1.37066e-221	-1.02728	1.37066e-221	down
RP11-568A7.4	6.96866e-226	-0.789505	0	0.875	1.65325e-221	-0.789505	1.65325e-221	down
SPINT1	1.07305e-225	-0.719681	0	0.875	2.5457e-221	-0.719681	2.5457e-221	down
MYL12B	2.72363e-225	-1.00652	0.833	0.999	6.46155e-221	-1.00652	6.46155e-221	down
CTSV	4.13154e-225	-0.93372	0.185	0.954	9.80166e-221	-0.93372	9.80166e-221	down
CEBPZ	1.49927e-224	-1.02979	0.763	0.999	3.55688e-220	-1.02979	3.55688e-220	down
PSIP1	6.06102e-224	-0.986442	0.963	1	1.43792e-219	-0.986442	1.43792e-219	down
H3F3B	6.68909e-224	-0.828409	0.984	1	1.58692e-219	-0.828409	1.58692e-219	down
HES6	1.1771e-223	1.60137	0.951	0.675	2.79255e-219	1.60137	2.79255e-219	up
CYP2S1	5.46056e-223	-0.726931	0	0.869	1.29546e-218	-0.726931	1.29546e-218	down
ETV4	1.1737e-222	-0.752254	0.023	0.886	2.78449e-218	-0.752254	2.78449e-218	down
TXN	2.99701e-222	-0.907091	0.977	1	7.11011e-218	-0.907091	7.11011e-218	down
PYCARD	1.16051e-221	-0.730149	0.004	0.871	2.7532e-217	-0.730149	2.7532e-217	down
NGFRAP1	1.96783e-220	-0.858296	0.981	1	4.66848e-216	-0.858296	4.66848e-216	down
CLDN10	2.83681e-220	-0.710277	0.002	0.865	6.73006e-216	-0.710277	6.73006e-216	down
RP11-1144P22.1	4.03959e-220	-0.750221	0	0.863	9.58352e-216	-0.750221	9.58352e-216	down
REXO2	1.46598e-218	-1.01131	0.621	0.997	3.47789e-214	-1.01131	3.47789e-214	down
GPC4	3.48613e-218	-0.842366	0.068	0.904	8.2705e-214	-0.842366	8.2705e-214	down
GJA1	3.68084e-218	-1.07116	0.447	0.991	8.73242e-214	-1.07116	8.73242e-214	down
ID3	1.67543e-216	1.76241	0.996	0.977	3.97479e-212	1.76241	3.97479e-212	up
TUBA4A	3.50581e-216	-0.711804	0	0.855	8.31719e-212	-0.711804	8.31719e-212	down
RPL38	1.31526e-215	0.662734	1	1	3.12033e-211	0.662734	3.12033e-211	up
VASH2	2.29963e-215	-0.892173	0.115	0.929	5.45565e-211	-0.892173	5.45565e-211	down
ID4	9.55933e-215	0.745164	0.626	0.132	2.26785e-210	0.745164	2.26785e-210	up
TUBA1A	3.19832e-214	1.16874	0.998	0.999	7.58771e-210	1.16874	7.58771e-210	up
TMSB15A	1.50706e-213	1.18364	0.975	0.933	3.57536e-209	1.18364	3.57536e-209	up
SLC7A8	5.81814e-210	-0.685617	0	0.842	1.3803e-205	-0.685617	1.3803e-205	down
MYL12A	6.10946e-210	-0.978653	0.831	1	1.44941e-205	-0.978653	1.44941e-205	down
MSI1	6.27388e-210	0.757044	0.714	0.203	1.48842e-205	0.757044	1.48842e-205	up
TNFRSF12A	2.24337e-209	-0.825818	0.117	0.925	5.32216e-205	-0.825818	5.32216e-205	down
HLA-A	4.0272e-209	-0.823404	0.121	0.928	9.55413e-205	-0.823404	9.55413e-205	down
ITGB5	9.2376e-209	-0.772199	0.078	0.899	2.19153e-204	-0.772199	2.19153e-204	down
SEPW1	2.54506e-208	-0.902718	0.957	1	6.0379e-204	-0.902718	6.0379e-204	down
NDUFS5	2.94631e-208	-0.739744	0.988	1	6.98982e-204	-0.739744	6.98982e-204	down
CDH1	1.79431e-207	-0.654021	0	0.836	4.25681e-203	-0.654021	4.25681e-203	down
NQO2	3.73302e-206	-0.913145	0.317	0.973	8.85622e-202	-0.913145	8.85622e-202	down
HMGA1	7.79665e-206	-0.647523	0.996	1	1.84968e-201	-0.647523	1.84968e-201	down
RPL34	3.91002e-205	0.604594	1	1	9.27613e-201	0.604594	9.27613e-201	up
PMAIP1	1.06882e-204	-1.1189	0.379	0.985	2.53567e-200	-1.1189	2.53567e-200	down
LDHB	2.25257e-204	-0.621458	0.996	1	5.34401e-200	-0.621458	5.34401e-200	down
ATPIF1	6.21901e-204	-0.847429	0.934	1	1.4754e-199	-0.847429	1.4754e-199	down
SLC38A2	1.44481e-203	-0.94574	0.337	0.973	3.42766e-199	-0.94574	3.42766e-199	down
DNAJC15	1.95627e-203	-0.876748	0.173	0.957	4.64105e-199	-0.876748	4.64105e-199	down
SRGAP3	2.04354e-203	0.936831	0.77	0.275	4.84809e-199	0.936831	4.84809e-199	up
CENPV	3.2323e-203	0.939064	0.998	0.997	7.6683e-199	0.939064	7.6683e-199	up
COL2A1	3.52615e-203	0.782515	0.702	0.201	8.36545e-199	0.782515	8.36545e-199	up
HMGN2	5.42938e-203	0.980256	0.998	0.999	1.28807e-198	0.980256	1.28807e-198	up
SPATC1L	8.22696e-203	-0.619749	0.012	0.835	1.95176e-198	-0.619749	1.95176e-198	down
DTX4	2.34833e-202	0.72454	0.677	0.183	5.57118e-198	0.72454	5.57118e-198	up
RBM47	5.97993e-201	-0.643881	0.002	0.823	1.41868e-196	-0.643881	1.41868e-196	down
CD63	1.08511e-200	-0.851433	0.942	1	2.57431e-196	-0.851433	2.57431e-196	down
DUSP23	4.25383e-200	-0.700131	0.064	0.879	1.00918e-195	-0.700131	1.00918e-195	down
TYMS	5.91558e-199	1.26207	0.969	0.943	1.40341e-194	1.26207	1.40341e-194	up
SOCS1	9.01148e-199	-0.828753	0.058	0.864	2.13788e-194	-0.828753	2.13788e-194	down
RP11-469A15.2	2.25216e-197	-0.612151	0	0.814	5.34303e-193	-0.612151	5.34303e-193	down
SOX3	3.14037e-197	0.921677	0.833	0.375	7.45021e-193	0.921677	7.45021e-193	up
VASP	4.65648e-197	-0.792978	0.235	0.948	1.1047e-192	-0.792978	1.1047e-192	down
POMP	5.83387e-197	-0.754899	0.975	1	1.38403e-192	-0.754899	1.38403e-192	down
MT-CO2	1.25641e-196	-0.637563	1	1	2.98071e-192	-0.637563	2.98071e-192	down
GPR176	1.64903e-196	-0.633285	0.008	0.819	3.91217e-192	-0.633285	3.91217e-192	down
SUMO1	1.7972e-196	-0.79367	0.963	1	4.26367e-192	-0.79367	4.26367e-192	down
SHC1	1.9077e-196	-0.769329	0.218	0.938	4.52583e-192	-0.769329	4.52583e-192	down
MARCKS	3.67109e-196	0.972893	1	1	8.7093e-192	0.972893	8.7093e-192	up
EPHA1	1.14614e-195	-0.60624	0	0.81	2.7191e-191	-0.60624	2.7191e-191	down
COX5B	1.90038e-195	-0.805459	0.951	1	4.50846e-191	-0.805459	4.50846e-191	down
RAC1	3.17791e-195	-0.731135	0.986	1	7.53928e-191	-0.731135	7.53928e-191	down
SKIL	3.21123e-195	-0.974054	0.403	0.982	7.61833e-191	-0.974054	7.61833e-191	down
MT-ATP6	5.16361e-194	-0.702962	1	1	1.22501e-189	-0.702962	1.22501e-189	down
DCUN1D5	4.19395e-193	-0.900026	0.712	0.996	9.94973e-189	-0.900026	9.94973e-189	down
PBX1	1.25748e-191	1.00024	0.988	0.968	2.98325e-187	1.00024	2.98325e-187	up
PMEL	1.69032e-191	-0.637845	0.012	0.814	4.01012e-187	-0.637845	4.01012e-187	down
SERPINH1	1.70662e-191	-0.912357	0.551	0.99	4.04878e-187	-0.912357	4.04878e-187	down
DIAPH2	2.26608e-191	-0.799857	0.183	0.921	5.37606e-187	-0.799857	5.37606e-187	down
JADE1	5.04565e-190	-0.944644	0.506	0.982	1.19703e-185	-0.944644	1.19703e-185	down
IER2	1.43335e-189	-0.926413	0.422	0.976	3.40047e-185	-0.926413	3.40047e-185	down
SLC7A3	2.61504e-189	-0.758917	0.2	0.928	6.20393e-185	-0.758917	6.20393e-185	down
PAWR	3.41793e-189	-0.860913	0.763	0.997	8.10869e-185	-0.860913	8.10869e-185	down
MT-CO1	7.84341e-189	-0.610966	1	1	1.86077e-184	-0.610966	1.86077e-184	down
TCEAL2	2.82617e-188	-0.613935	0.021	0.813	6.7048e-184	-0.613935	6.7048e-184	down
NPM3	7.03887e-188	-0.868319	0.547	0.986	1.6699e-183	-0.868319	1.6699e-183	down
PDIA3	2.07688e-187	-0.825322	0.94	0.998	4.92719e-183	-0.825322	4.92719e-183	down
SSB	9.14479e-186	-0.756968	0.977	1	2.16951e-181	-0.756968	2.16951e-181	down
YBX3	3.21892e-185	-0.79919	0.928	1	7.63657e-181	-0.79919	7.63657e-181	down
CALD1	1.0677e-184	-0.988664	0.909	1	2.533e-180	-0.988664	2.533e-180	down
FBN2	1.85653e-184	0.59635	0.621	0.158	4.40442e-180	0.59635	4.40442e-180	up
PDHB	4.03811e-183	-0.847638	0.642	0.992	9.58001e-179	-0.847638	9.58001e-179	down
PSMB6	1.04308e-181	-0.778158	0.955	1	2.47461e-177	-0.778158	2.47461e-177	down
RCN1	2.98133e-181	0.87287	0.981	0.982	7.07291e-177	0.87287	7.07291e-177	up
HSPD1	1.00142e-180	-0.590238	1	1	2.37576e-176	-0.590238	2.37576e-176	down
TPST2	1.23553e-180	-0.647178	0.115	0.876	2.93116e-176	-0.647178	2.93116e-176	down
MT-ND4	4.97208e-180	-0.607637	1	1	1.17958e-175	-0.607637	1.17958e-175	down
HSP90AB1	1.09815e-179	-0.634722	1	1	2.60526e-175	-0.634722	2.60526e-175	down
FRAT2	1.5109e-179	-0.586232	0.041	0.818	3.58445e-175	-0.586232	3.58445e-175	down
MT-CO3	2.17904e-179	-0.625658	1	1	5.16955e-175	-0.625658	5.16955e-175	down
FZD3	7.56604e-179	1.01747	0.932	0.779	1.79497e-174	1.01747	1.79497e-174	up
ARL4C	1.08342e-178	1.13598	0.858	0.518	2.5703e-174	1.13598	2.5703e-174	up
KRTCAP3	2.49025e-178	-0.548232	0.002	0.773	5.90787e-174	-0.548232	5.90787e-174	down
CYCS	6.11474e-178	-0.707198	0.969	1	1.45066e-173	-0.707198	1.45066e-173	down
OLFM2	9.26981e-178	-0.583969	0.064	0.827	2.19917e-173	-0.583969	2.19917e-173	down
PRDX6	6.16968e-177	-0.750964	0.957	1	1.4637e-172	-0.750964	1.4637e-172	down
NANOG	6.96657e-177	-0.573264	0.008	0.775	1.65275e-172	-0.573264	1.65275e-172	down
MDH1	4.36394e-176	-0.797352	0.87	0.999	1.0353e-171	-0.797352	1.0353e-171	down
HTATIP2	9.34101e-176	-0.550324	0.012	0.776	2.21606e-171	-0.550324	2.21606e-171	down
PPIB	1.10448e-174	-0.777659	0.975	0.999	2.62028e-170	-0.777659	2.62028e-170	down
CD2AP	1.18668e-174	-0.655622	0.165	0.894	2.81527e-170	-0.655622	2.81527e-170	down
PSMB1	1.48859e-174	-0.673675	0.963	1	3.53152e-170	-0.673675	3.53152e-170	down
RAB34	2.39942e-174	-0.812777	0.72	0.996	5.69239e-170	-0.812777	5.69239e-170	down
PABPC1	2.91028e-174	0.620595	1	1	6.90435e-170	0.620595	6.90435e-170	up
NLGN4X	3.41079e-174	-0.64765	0.082	0.836	8.09175e-170	-0.64765	8.09175e-170	down
H2AFJ	5.04747e-174	-0.721281	0.181	0.904	1.19746e-169	-0.721281	1.19746e-169	down
LIN28A	1.76088e-173	-0.833109	0.85	0.999	4.1775e-169	-0.833109	4.1775e-169	down
ZBTB44	2.28457e-172	-0.702891	0.245	0.924	5.41991e-168	-0.702891	5.41991e-168	down
RPL22L1	6.86395e-171	-0.965151	0.953	1	1.6284e-166	-0.965151	1.6284e-166	down
MARVELD3	8.34076e-171	-0.540078	0.008	0.761	1.97876e-166	-0.540078	1.97876e-166	down
DAZAP1	2.92741e-170	-0.756116	0.576	0.99	6.94498e-166	-0.756116	6.94498e-166	down
DSG2	8.4582e-170	-0.733016	0.294	0.955	2.00662e-165	-0.733016	2.00662e-165	down
NCAM1	8.94536e-169	0.50351	0.502	0.098	2.1222e-164	0.50351	2.1222e-164	up
VAMP8	2.00115e-168	-0.547094	0.064	0.81	4.74753e-164	-0.547094	4.74753e-164	down
SCG5	5.39983e-168	-0.538982	0.021	0.769	1.28105e-163	-0.538982	1.28105e-163	down
CCNI	2.09047e-167	0.70668	0.998	1	4.95942e-163	0.70668	4.95942e-163	up
CIRBP	2.39026e-167	0.96482	0.959	0.965	5.67066e-163	0.96482	5.67066e-163	up
MYC	3.25841e-167	-0.708866	0.078	0.816	7.73025e-163	-0.708866	7.73025e-163	down
UQCRH	4.03331e-167	-0.527558	0.996	1	9.56863e-163	-0.527558	9.56863e-163	down
FBXO2	4.08499e-166	-0.530358	0.016	0.759	9.69122e-162	-0.530358	9.69122e-162	down
CCDC167	4.28759e-166	0.899401	0.821	0.453	1.01719e-161	0.899401	1.01719e-161	up
ZNF428	1.0657e-165	0.929374	0.895	0.695	2.52828e-161	0.929374	2.52828e-161	up
GPC3	2.07054e-165	1.01016	0.893	0.677	4.91215e-161	1.01016	4.91215e-161	up
HSPB1	2.90554e-165	-0.73743	0.383	0.974	6.8931e-161	-0.73743	6.8931e-161	down
TNNI3	3.08312e-165	-0.519395	0.006	0.743	7.31438e-161	-0.519395	7.31438e-161	down
PAK1	1.2295e-164	-0.667985	0.294	0.94	2.91686e-160	-0.667985	2.91686e-160	down
CBR1	1.50117e-164	-0.895057	0.058	0.777	3.56137e-160	-0.895057	3.56137e-160	down
CLU	1.80241e-164	-0.721039	0.284	0.938	4.27603e-160	-0.721039	4.27603e-160	down
SSSCA1	2.53391e-164	-0.717128	0.399	0.96	6.01144e-160	-0.717128	6.01144e-160	down
NDUFA4	8.52408e-164	-0.560975	0.994	1	2.02225e-159	-0.560975	2.02225e-159	down
RAB3B	1.33656e-163	-0.52782	0.053	0.794	3.17086e-159	-0.52782	3.17086e-159	down
OAZ2	6.17366e-163	-0.746111	0.628	0.994	1.46464e-158	-0.746111	1.46464e-158	down
LAPTM4B	6.61874e-163	-0.713238	0.955	0.999	1.57023e-158	-0.713238	1.57023e-158	down
HDAC2	7.99419e-163	-0.725267	0.953	1	1.89654e-158	-0.725267	1.89654e-158	down
TRMT112	1.21769e-162	-0.667333	0.965	1	2.88884e-158	-0.667333	2.88884e-158	down
MZT2B	1.53299e-162	0.791299	0.988	0.993	3.63687e-158	0.791299	3.63687e-158	up
PSMA7	2.42533e-162	-0.702152	0.99	1	5.75386e-158	-0.702152	5.75386e-158	down
MARCKSL1	3.47629e-162	0.522084	1	1	8.24714e-158	0.522084	8.24714e-158	up
RRAS2	8.7022e-162	-0.710582	0.463	0.972	2.06451e-157	-0.710582	2.06451e-157	down
ADH5	1.52561e-161	-0.70387	0.942	1	3.61935e-157	-0.70387	3.61935e-157	down
GLI3	3.02707e-161	0.770523	0.737	0.312	7.18141e-157	0.770523	7.18141e-157	up
TMEM123	3.50603e-160	0.926948	0.891	0.687	8.3177e-156	0.926948	8.3177e-156	up
DPYSL3	9.74334e-160	-0.736645	0.418	0.964	2.31151e-155	-0.736645	2.31151e-155	down
TCEAL8	2.28113e-159	-0.761692	0.617	0.988	5.41175e-155	-0.761692	5.41175e-155	down
NLN	3.3413e-158	-0.693202	0.374	0.957	7.92691e-154	-0.693202	7.92691e-154	down
RCC2	4.00975e-158	-0.757617	0.603	0.989	9.51273e-154	-0.757617	9.51273e-154	down
TXNDC17	1.61375e-157	-0.671682	0.957	1	3.82847e-153	-0.671682	3.82847e-153	down
FAM60A	2.11404e-157	-0.732015	0.883	0.999	5.01535e-153	-0.732015	5.01535e-153	down
CXADR	6.89625e-157	-0.758158	0.712	0.995	1.63607e-152	-0.758158	1.63607e-152	down
MGST3	9.57635e-157	-0.737553	0.695	0.994	2.27189e-152	-0.737553	2.27189e-152	down
RP11-20D14.6	1.50977e-156	-0.536677	0.086	0.812	3.58177e-152	-0.536677	3.58177e-152	down
ITM2A	7.32385e-156	-0.549938	0.039	0.752	1.73751e-151	-0.549938	1.73751e-151	down
TBCA	3.53575e-155	-0.655684	0.969	1	8.38822e-151	-0.655684	8.38822e-151	down
HSPA5	6.80199e-155	-0.896706	0.938	0.998	1.61371e-150	-0.896706	1.61371e-150	down
DSP	7.18695e-155	-0.538809	0.043	0.757	1.70503e-150	-0.538809	1.70503e-150	down
ZIC2	1.62019e-154	-0.793299	0.294	0.918	3.84374e-150	-0.793299	3.84374e-150	down
RAB13	2.68777e-154	-0.990376	0.665	0.97	6.37646e-150	-0.990376	6.37646e-150	down
RP11-132A1.3	1.62342e-153	-0.544659	0	0.707	3.8514e-149	-0.544659	3.8514e-149	down
NAA38	4.8341e-153	0.888373	0.916	0.79	1.14684e-148	0.888373	1.14684e-148	up
TPM2	1.69397e-152	-0.865215	0.584	0.997	4.01877e-148	-0.865215	4.01877e-148	down
CD99	3.51722e-152	0.846924	0.858	0.588	8.34426e-148	0.846924	8.34426e-148	up
COL5A2	1.05615e-151	0.761089	0.733	0.323	2.50562e-147	0.761089	2.50562e-147	up
DDT	1.09217e-151	-0.69668	0.829	0.998	2.59106e-147	-0.69668	2.59106e-147	down
MDN1	2.01266e-151	-0.769132	0.537	0.976	4.77482e-147	-0.769132	4.77482e-147	down
JMJD1C	3.73238e-151	-0.719695	0.556	0.98	8.85469e-147	-0.719695	8.85469e-147	down
DPY30	1.32411e-150	-0.705478	0.741	0.995	3.14131e-146	-0.705478	3.14131e-146	down
HNRNPDL	1.48837e-150	0.680164	0.998	1	3.531e-146	0.680164	3.531e-146	up
RHOBTB3	6.39738e-150	0.650858	0.64	0.214	1.51771e-145	0.650858	1.51771e-145	up
NAP1L1	1.44223e-149	0.529118	1	1	3.42154e-145	0.529118	3.42154e-145	up
MIF	1.98154e-149	-0.653266	0.918	0.999	4.701e-145	-0.653266	4.701e-145	down
HK1	7.92992e-148	-0.582255	0.228	0.887	1.88129e-143	-0.582255	1.88129e-143	down
PHPT1	3.884e-147	0.789891	0.977	0.998	9.2144e-143	0.789891	9.2144e-143	up
HSD17B4	7.88985e-147	-0.662146	0.519	0.977	1.87179e-142	-0.662146	1.87179e-142	down
RPL31	9.82107e-147	0.571364	1	1	2.32995e-142	0.571364	2.32995e-142	up
SLIRP	1.83333e-146	-0.598255	0.986	1	4.34939e-142	-0.598255	4.34939e-142	down
H2AFY	3.7934e-146	0.775914	0.977	0.979	8.99947e-142	0.775914	8.99947e-142	up
PFDN4	5.1572e-146	-0.702074	0.833	0.998	1.22349e-141	-0.702074	1.22349e-141	down
HMGB3	1.07827e-145	-0.661042	0.957	1	2.55809e-141	-0.661042	2.55809e-141	down
CST3	1.51893e-144	0.822092	0.874	0.666	3.6035e-140	0.822092	3.6035e-140	up
USO1	2.30625e-142	-0.682355	0.506	0.972	5.47135e-138	-0.682355	5.47135e-138	down
TUBB2A	2.395e-141	-0.770956	0.712	0.992	5.6819e-137	-0.770956	5.6819e-137	down
FAM162A	4.25513e-141	-0.668341	0.562	0.981	1.00949e-136	-0.668341	1.00949e-136	down
SAP18	1.47562e-140	-0.604304	0.967	1	3.50076e-136	-0.604304	3.50076e-136	down
DRAXIN	1.51819e-140	0.918912	0.805	0.518	3.60176e-136	0.918912	3.60176e-136	up
PLA2G16	2.97982e-140	-0.574482	0.156	0.827	7.06933e-136	-0.574482	7.06933e-136	down
TSPAN3	4.08345e-140	0.794288	0.899	0.757	9.68757e-136	0.794288	9.68757e-136	up
C4orf48	4.6466e-140	0.884291	0.928	0.871	1.10236e-135	0.884291	1.10236e-135	up
OAZ1	2.43706e-139	-0.551967	0.992	1	5.78168e-135	-0.551967	5.78168e-135	down
SOX4	5.99762e-139	-0.757351	0.942	1	1.42287e-134	-0.757351	1.42287e-134	down
WDR1	1.30967e-138	-0.662448	0.578	0.983	3.10705e-134	-0.662448	3.10705e-134	down
ITM2B	4.76656e-138	-0.692677	0.796	0.996	1.13082e-133	-0.692677	1.13082e-133	down
ID1	5.99009e-138	1.10103	0.986	0.952	1.42109e-133	1.10103	1.42109e-133	up
GYPC	1.26939e-137	0.814253	0.868	0.672	3.01151e-133	0.814253	3.01151e-133	up
SKAP2	1.28413e-137	0.523002	0.539	0.148	3.04646e-133	0.523002	3.04646e-133	up
MT-CYB	1.29915e-137	-0.529457	1	1	3.0821e-133	-0.529457	3.0821e-133	down
BRD7	3.41889e-137	0.786407	0.988	0.987	8.11098e-133	0.786407	8.11098e-133	up
TALDO1	3.65017e-137	-0.647432	0.895	0.999	8.65967e-133	-0.647432	8.65967e-133	down
CCND1	4.24922e-137	1.02409	0.957	0.961	1.00809e-132	1.02409	1.00809e-132	up
SLC39A10	4.46636e-137	-0.681423	0.519	0.98	1.0596e-132	-0.681423	1.0596e-132	down
C1QBP	2.85818e-136	-0.526141	0.994	1	6.78075e-132	-0.526141	6.78075e-132	down
FAM213A	1.35262e-135	1.00368	0.914	0.904	3.20897e-131	1.00368	3.20897e-131	up
GABRB3	1.75048e-134	-0.582441	0.315	0.911	4.15283e-130	-0.582441	4.15283e-130	down
RRBP1	1.80057e-134	-0.615142	0.434	0.951	4.27167e-130	-0.615142	4.27167e-130	down
FRMD4B	2.42798e-134	0.528088	0.553	0.163	5.76013e-130	0.528088	5.76013e-130	up
PRKCI	3.86641e-134	-0.584851	0.337	0.934	9.17267e-130	-0.584851	9.17267e-130	down
SF3B6	6.15807e-134	-0.597966	0.928	0.999	1.46094e-129	-0.597966	1.46094e-129	down
NQO1	6.55329e-134	-0.513565	0.136	0.801	1.5547e-129	-0.513565	1.5547e-129	down
TMEM167A	2.54359e-133	-0.640012	0.802	0.998	6.03441e-129	-0.640012	6.03441e-129	down
SNHG7	7.02071e-133	0.862144	0.942	0.915	1.66559e-128	0.862144	1.66559e-128	up
RBPJ	1.31357e-132	-0.655049	0.745	0.993	3.11632e-128	-0.655049	3.11632e-128	down
USP9X	1.31444e-132	-0.652022	0.473	0.955	3.11838e-128	-0.652022	3.11838e-128	down
SLC16A1	1.60832e-132	-0.64639	0.786	0.995	3.81559e-128	-0.64639	3.81559e-128	down
SCGB3A2	4.83849e-132	-0.699363	0	0.646	1.14788e-127	-0.699363	1.14788e-127	down
SSBP1	7.58793e-132	-0.532786	0.986	1	1.80016e-127	-0.532786	1.80016e-127	down
GCC2	7.706e-132	-0.606836	0.346	0.935	1.82817e-127	-0.606836	1.82817e-127	down
MEST	1.01833e-131	-0.639542	0.519	0.969	2.41588e-127	-0.639542	2.41588e-127	down
TMSB4X	1.45614e-131	-0.552461	0.998	1	3.45454e-127	-0.552461	3.45454e-127	down
CDC123	2.03383e-131	-0.624736	0.817	0.997	4.82505e-127	-0.624736	4.82505e-127	down
LINC00665	2.29217e-131	-0.579351	0.405	0.95	5.43795e-127	-0.579351	5.43795e-127	down
C14orf166	2.40707e-131	-0.520194	0.984	1	5.71053e-127	-0.520194	5.71053e-127	down
SUB1	4.29572e-131	-0.514277	0.984	1	1.01912e-126	-0.514277	1.01912e-126	down
CHMP2B	5.87474e-131	-0.5632	0.37	0.934	1.39372e-126	-0.5632	1.39372e-126	down
NDUFB10	6.36497e-131	-0.59948	0.914	0.999	1.51003e-126	-0.59948	1.51003e-126	down
EZR	9.2532e-131	-0.679255	0.7	0.993	2.19523e-126	-0.679255	2.19523e-126	down
PLA2G12A	1.16524e-130	-0.507154	0.241	0.881	2.76441e-126	-0.507154	2.76441e-126	down
NAV1	8.74273e-130	0.841978	0.788	0.514	2.07412e-125	0.841978	2.07412e-125	up
NENF	1.32433e-129	0.945909	0.862	0.706	3.14184e-125	0.945909	3.14184e-125	up
PSMD7	2.28919e-129	-0.648364	0.909	0.999	5.43087e-125	-0.648364	5.43087e-125	down
IFITM2	2.45748e-129	-0.681171	0.66	0.989	5.83013e-125	-0.681171	5.83013e-125	down
EEF1E1	7.23681e-129	-0.599416	0.897	0.999	1.71686e-124	-0.599416	1.71686e-124	down
NDUFV2	3.60333e-128	-0.598763	0.932	0.998	8.54854e-124	-0.598763	8.54854e-124	down
HMGN5	5.34102e-128	-0.644766	0.547	0.971	1.2671e-123	-0.644766	1.2671e-123	down
DNAJB6	6.62829e-128	-0.654756	0.809	0.996	1.5725e-123	-0.654756	1.5725e-123	down
PCBP4	1.137e-127	0.573729	0.613	0.23	2.69742e-123	0.573729	2.69742e-123	up
RGMA	4.19792e-127	0.682196	0.654	0.277	9.95914e-123	0.682196	9.95914e-123	up
USP3	8.47158e-127	0.526997	0.566	0.184	2.0098e-122	0.526997	2.0098e-122	up
S100A13	4.01061e-126	-0.597607	0.488	0.971	9.51476e-122	-0.597607	9.51476e-122	down
WASF3	4.14404e-126	0.668315	0.698	0.338	9.83132e-122	0.668315	9.83132e-122	up
SPATS2L	8.50331e-126	-0.652077	0.621	0.981	2.01733e-121	-0.652077	2.01733e-121	down
SLC25A39	1.7664e-125	-0.608504	0.623	0.983	4.19061e-121	-0.608504	4.19061e-121	down
PRDX5	1.90087e-125	-0.572759	0.934	0.999	4.50962e-121	-0.572759	4.50962e-121	down
BORCS7	4.48706e-125	0.58032	0.654	0.28	1.06451e-120	0.58032	1.06451e-120	up
SH3BGRL3	5.80054e-125	-0.63673	0.739	0.994	1.37612e-120	-0.63673	1.37612e-120	down
ACTN1	6.65332e-125	-0.61797	0.654	0.985	1.57843e-120	-0.61797	1.57843e-120	down
YWHAH	8.96306e-125	-0.611019	0.891	1	2.1264e-120	-0.611019	2.1264e-120	down
PTMS	1.02967e-124	0.698941	0.996	0.999	2.44279e-120	0.698941	2.44279e-120	up
ARMCX2	1.13629e-124	-0.53654	0.29	0.892	2.69574e-120	-0.53654	2.69574e-120	down
PTCH1	1.89414e-124	0.619193	0.638	0.261	4.49365e-120	0.619193	4.49365e-120	up
NRIP1	2.16701e-124	0.650449	0.654	0.28	5.14102e-120	0.650449	5.14102e-120	up
MSI2	5.85631e-124	0.799143	0.852	0.682	1.38935e-119	0.799143	1.38935e-119	up
EIF3K	9.94186e-124	-0.541523	0.957	0.999	2.35861e-119	-0.541523	2.35861e-119	down
SLC25A5	1.31798e-123	-0.534183	0.981	1	3.12677e-119	-0.534183	3.12677e-119	down
FKBP4	1.32566e-123	-0.647447	0.842	0.998	3.145e-119	-0.647447	3.145e-119	down
TIMM13	1.48447e-123	-0.549458	0.979	1	3.52175e-119	-0.549458	3.52175e-119	down
MRPL16	1.82526e-123	-0.592702	0.523	0.966	4.33025e-119	-0.592702	4.33025e-119	down
PDLIM1	2.21433e-123	-0.641524	0.638	0.985	5.25329e-119	-0.641524	5.25329e-119	down
REEP5	2.28164e-123	-0.576164	0.531	0.965	5.41297e-119	-0.576164	5.41297e-119	down
SLC39A14	2.47965e-123	-0.549407	0.311	0.903	5.88271e-119	-0.549407	5.88271e-119	down
FKBP1B	7.21836e-123	-0.503042	0.272	0.882	1.71248e-118	-0.503042	1.71248e-118	down
APLP1	1.64632e-122	0.515053	0.566	0.191	3.90572e-118	0.515053	3.90572e-118	up
HLA-C	1.71642e-122	-0.543996	0.317	0.912	4.07203e-118	-0.543996	4.07203e-118	down
NME3	4.45828e-122	-0.580402	0.516	0.97	1.05768e-117	-0.580402	1.05768e-117	down
TMEM205	2.23621e-121	-0.53546	0.335	0.913	5.30518e-117	-0.53546	5.30518e-117	down
FAM98A	4.02522e-121	-0.525591	0.374	0.934	9.54942e-117	-0.525591	9.54942e-117	down
NOSIP	5.49316e-121	-0.580904	0.593	0.977	1.3032e-116	-0.580904	1.3032e-116	down
TMEM50A	1.30608e-120	-0.581084	0.638	0.979	3.09855e-116	-0.581084	3.09855e-116	down
NETO2	2.76636e-120	0.7063	0.714	0.373	6.56292e-116	0.7063	6.56292e-116	up
ARPC2	2.87612e-120	-0.560188	0.94	0.999	6.82331e-116	-0.560188	6.82331e-116	down
TMEM97	3.45183e-120	0.751988	0.955	0.944	8.18912e-116	0.751988	8.18912e-116	up
UBE2R2	4.22188e-120	0.690351	0.936	0.928	1.0016e-115	0.690351	1.0016e-115	up
LITAF	5.73363e-120	-0.585322	0.372	0.925	1.36025e-115	-0.585322	1.36025e-115	down
PSMD1	2.83334e-119	-0.614424	0.856	0.997	6.72181e-115	-0.614424	6.72181e-115	down
RABAC1	3.64704e-118	-0.576424	0.574	0.974	8.65223e-114	-0.576424	8.65223e-114	down
ECH1	3.68244e-118	-0.56377	0.461	0.959	8.73622e-114	-0.56377	8.73622e-114	down
KLHL7	6.60552e-118	-0.512493	0.37	0.918	1.56709e-113	-0.512493	1.56709e-113	down
CRMP1	8.44671e-118	0.765424	0.866	0.755	2.0039e-113	0.765424	2.0039e-113	up
FXYD6	1.59212e-117	0.747254	0.813	0.593	3.77713e-113	0.747254	3.77713e-113	up
APRT	1.68301e-117	-0.559856	0.955	1	3.99278e-113	-0.559856	3.99278e-113	down
FGFRL1	1.84897e-117	0.536454	0.597	0.23	4.38649e-113	0.536454	4.38649e-113	up
SSNA1	2.61668e-117	-0.567343	0.57	0.979	6.20781e-113	-0.567343	6.20781e-113	down
PSMA3	3.38105e-117	-0.543453	0.944	0.999	8.0212e-113	-0.543453	8.0212e-113	down
CTGF	3.39767e-117	-0.71137	0.208	0.787	8.06062e-113	-0.71137	8.06062e-113	down
HSPA4	6.64546e-117	-0.612251	0.885	0.999	1.57657e-112	-0.612251	1.57657e-112	down
PPA1	1.06908e-116	0.545551	0.986	0.998	2.53629e-112	0.545551	2.53629e-112	up
ZFAND6	1.53106e-116	-0.56083	0.525	0.963	3.63229e-112	-0.56083	3.63229e-112	down
MSH2	3.09505e-116	-0.617111	0.7	0.992	7.34269e-112	-0.617111	7.34269e-112	down
EIF2AK4	4.07872e-116	-0.607378	0.65	0.987	9.67635e-112	-0.607378	9.67635e-112	down
MAPK12	4.09705e-116	0.554772	0.609	0.247	9.71983e-112	0.554772	9.71983e-112	up
NIN	4.14255e-116	0.596021	0.609	0.243	9.82779e-112	0.596021	9.82779e-112	up
COX7B	4.26871e-116	-0.575312	0.944	1	1.01271e-111	-0.575312	1.01271e-111	down
ATP6V1G1	6.50982e-116	-0.542135	0.957	1	1.54439e-111	-0.542135	1.54439e-111	down
COA4	1.2141e-115	-0.604441	0.784	0.995	2.88032e-111	-0.604441	2.88032e-111	down
MCM5	1.29536e-115	-0.633635	0.527	0.983	3.0731e-111	-0.633635	3.0731e-111	down
VCL	3.13256e-115	-0.681211	0.626	0.98	7.43167e-111	-0.681211	7.43167e-111	down
ZFP36L1	4.50416e-115	0.867078	0.963	0.967	1.06857e-110	0.867078	1.06857e-110	up
PARP1	1.11957e-114	-0.520668	0.981	1	2.65606e-110	-0.520668	2.65606e-110	down
TCEB1	1.5484e-114	-0.578925	0.866	0.997	3.67342e-110	-0.578925	3.67342e-110	down
PIH1D1	3.4982e-114	-0.566089	0.582	0.976	8.29913e-110	-0.566089	8.29913e-110	down
CALR	1.297e-113	-0.573318	0.986	0.999	3.07701e-109	-0.573318	3.07701e-109	down
FGFBP3	1.48909e-113	0.786122	0.916	0.825	3.53271e-109	0.786122	3.53271e-109	up
PEG10	1.89366e-112	0.802838	0.903	0.84	4.49252e-108	0.802838	4.49252e-108	up
MRPS34	2.47374e-112	-0.525272	0.959	0.999	5.8687e-108	-0.525272	5.8687e-108	down
MYL9	3.49947e-112	-0.638917	0.426	0.934	8.30214e-108	-0.638917	8.30214e-108	down
FADS1	4.66916e-112	0.72005	0.951	0.974	1.10771e-107	0.72005	1.10771e-107	up
PALLD	1.93101e-111	0.759793	0.681	0.354	4.58114e-107	0.759793	4.58114e-107	up
DPYSL4	2.36981e-111	0.544286	0.605	0.249	5.62213e-107	0.544286	5.62213e-107	up
NDUFB4	3.32268e-109	-0.532732	0.92	0.999	7.88272e-105	-0.532732	7.88272e-105	down
SLC2A1	4.67558e-109	0.759302	0.909	0.874	1.10923e-104	0.759302	1.10923e-104	up
AES	6.2406e-109	-0.523818	0.432	0.945	1.48052e-104	-0.523818	1.48052e-104	down
RPA3	6.40373e-109	-0.555906	0.881	0.998	1.51922e-104	-0.555906	1.51922e-104	down
CAPZB	2.52358e-108	-0.553385	0.829	0.997	5.98694e-104	-0.553385	5.98694e-104	down
PSMB4	5.04431e-108	-0.544699	0.842	0.996	1.19671e-103	-0.544699	1.19671e-103	down
TMEM256	2.17129e-107	-0.573222	0.677	0.98	5.15116e-103	-0.573222	5.15116e-103	down
PCM1	3.81141e-107	0.708792	0.936	0.937	9.04219e-103	0.708792	9.04219e-103	up
CDCA7L	4.3198e-107	-0.527084	0.459	0.959	1.02483e-102	-0.527084	1.02483e-102	down
NEFL	4.34156e-107	0.773734	0.644	0.31	1.02999e-102	0.773734	1.02999e-102	up
PTTG1	4.7196e-107	-0.713561	0.782	1	1.11968e-102	-0.713561	1.11968e-102	down
CMAS	1.24016e-106	-0.555435	0.556	0.965	2.94216e-102	-0.555435	2.94216e-102	down
RBM3	2.00057e-106	0.609798	0.973	0.98	4.74615e-102	0.609798	4.74615e-102	up
MRPL51	7.72386e-106	-0.501366	0.969	1	1.83241e-101	-0.501366	1.83241e-101	down
RNF181	1.74483e-105	-0.506509	0.504	0.946	4.13944e-101	-0.506509	4.13944e-101	down
PGK1	1.04999e-104	-0.523421	0.918	0.999	2.49099e-100	-0.523421	2.49099e-100	down
RPL39L	2.0015e-104	-0.555381	0.609	0.969	4.74835e-100	-0.555381	4.74835e-100	down
EBPL	2.31206e-104	-0.535883	0.872	0.997	5.48512e-100	-0.535883	5.48512e-100	down
RPL17	3.16437e-104	0.600984	0.99	0.992	7.50716e-100	0.600984	7.50716e-100	up
CHMP3	7.34835e-104	0.635249	0.737	0.479	1.74332e-99	0.635249	1.74332e-99	up
MTA3	1.643e-103	-0.506908	0.42	0.918	3.89786e-99	-0.506908	3.89786e-99	down
MEX3A	1.7367e-103	0.72983	0.864	0.772	4.12015e-99	0.72983	4.12015e-99	up
SLC3A2	3.6939e-103	-0.625739	0.778	0.991	8.76341e-99	-0.625739	8.76341e-99	down
FZD7	4.29939e-103	-0.593552	0.521	0.951	1.01999e-98	-0.593552	1.01999e-98	down
PBK	1.20072e-102	0.630285	0.638	0.315	2.8486e-98	0.630285	2.8486e-98	up
DCAF13	1.36186e-102	-0.536701	0.837	0.997	3.23088e-98	-0.536701	3.23088e-98	down
COL4A2	2.23983e-102	0.695554	0.763	0.546	5.31376e-98	0.695554	5.31376e-98	up
ARL4A	2.48116e-102	0.768036	0.881	0.82	5.88631e-98	0.768036	5.88631e-98	up
DNAJC9	2.85888e-102	0.697018	0.866	0.79	6.7824e-98	0.697018	6.7824e-98	up
HP1BP3	5.54912e-102	0.68396	0.87	0.801	1.31647e-97	0.68396	1.31647e-97	up
TMEM59	1.88328e-101	-0.548237	0.646	0.981	4.4679e-97	-0.548237	4.4679e-97	down
DAAM1	3.40358e-100	0.857528	0.802	0.678	8.07465e-96	0.857528	8.07465e-96	up
AKIRIN1	5.03743e-100	-0.559906	0.879	0.998	1.19508e-95	-0.559906	1.19508e-95	down
C14orf119	6.37802e-100	-0.519461	0.545	0.966	1.51312e-95	-0.519461	1.51312e-95	down
DUT	1.86407e-99	-0.632641	0.907	0.999	4.42232e-95	-0.632641	4.42232e-95	down
EVL	4.06383e-99	0.688146	0.825	0.71	9.64103e-95	0.688146	9.64103e-95	up
EZH2	3.71314e-98	0.674048	0.874	0.825	8.80906e-94	0.674048	8.80906e-94	up
IRX2	4.90597e-98	0.566914	0.689	0.365	1.16389e-93	0.566914	1.16389e-93	up
RALA	7.02039e-97	-0.518864	0.673	0.983	1.66552e-92	-0.518864	1.66552e-92	down
ZMIZ1	1.09574e-96	0.513065	0.634	0.318	2.59954e-92	0.513065	2.59954e-92	up
TAX1BP1	2.65688e-96	-0.509863	0.57	0.964	6.30318e-92	-0.509863	6.30318e-92	down
RPS4Y1	5.46873e-96	0.53132	0.967	0.978	1.2974e-91	0.53132	1.2974e-91	up
KDM5B	1.76653e-95	-0.541381	0.564	0.96	4.19091e-91	-0.541381	4.19091e-91	down
ACAA2	2.1942e-95	-0.508732	0.646	0.984	5.20551e-91	-0.508732	5.20551e-91	down
NR2F6	2.37371e-95	-0.517795	0.811	0.996	5.63138e-91	-0.517795	5.63138e-91	down
APP	5.43578e-95	-0.528438	0.815	0.993	1.28959e-90	-0.528438	1.28959e-90	down
NONO	9.94398e-95	0.539665	0.988	0.998	2.35911e-90	0.539665	2.35911e-90	up
HNRNPR	1.03234e-94	0.526859	0.992	0.999	2.44913e-90	0.526859	2.44913e-90	up
ITGB1	2.54891e-94	-0.521635	0.833	0.993	6.04702e-90	-0.521635	6.04702e-90	down
IFITM3	2.62704e-94	-0.516959	0.663	0.983	6.2324e-90	-0.516959	6.2324e-90	down
HIPK2	8.61608e-94	0.660545	0.73	0.504	2.04408e-89	0.660545	2.04408e-89	up
PAIP2	2.1444e-93	-0.511181	0.759	0.993	5.08738e-89	-0.511181	5.08738e-89	down
HSP90B1	1.67748e-92	-0.502615	0.979	0.999	3.97965e-88	-0.502615	3.97965e-88	down
METTL5	3.84895e-91	-0.505325	0.648	0.978	9.13125e-87	-0.505325	9.13125e-87	down
QKI	7.33968e-91	0.625504	0.922	0.909	1.74127e-86	0.625504	1.74127e-86	up
WHSC1	1.93778e-90	0.617154	0.807	0.673	4.59719e-86	0.617154	4.59719e-86	up
BCL7A	2.90356e-90	0.558704	0.677	0.408	6.88841e-86	0.558704	6.88841e-86	up
PRKDC	6.78764e-90	0.535472	0.996	0.998	1.6103e-85	0.535472	1.6103e-85	up
SS18L2	1.78322e-89	-0.506125	0.7	0.986	4.23052e-85	-0.506125	4.23052e-85	down
C16orf13	2.97957e-89	-0.504429	0.761	0.994	7.06874e-85	-0.504429	7.06874e-85	down
GAMT	5.83835e-89	0.610278	0.788	0.625	1.38509e-84	0.610278	1.38509e-84	up
TCTEX1D2	8.17443e-89	0.56708	0.737	0.52	1.9393e-84	0.56708	1.9393e-84	up
DCXR	5.28387e-87	0.621829	0.922	0.936	1.25355e-82	0.621829	1.25355e-82	up
RARRES2	1.51815e-86	-0.581461	0.632	0.987	3.60167e-82	-0.581461	3.60167e-82	down
TXN2	1.10202e-85	0.559898	0.901	0.865	2.61444e-81	0.559898	2.61444e-81	up
TCAF1	9.70046e-85	0.520794	0.609	0.31	2.30134e-80	0.520794	2.30134e-80	up
RRM1	2.35169e-84	0.596007	0.901	0.913	5.57915e-80	0.596007	5.57915e-80	up
SNHG25	2.13776e-83	0.568572	0.885	0.875	5.07163e-79	0.568572	5.07163e-79	up
BEX1	3.62437e-83	-0.509933	0.689	0.988	8.59845e-79	-0.509933	8.59845e-79	down
CADM1	8.4675e-83	0.500769	0.652	0.386	2.00883e-78	0.500769	2.00883e-78	up
TMEM106C	1.35354e-82	0.589947	0.86	0.755	3.21115e-78	0.589947	3.21115e-78	up
C19orf48	5.23232e-82	0.602628	0.893	0.877	1.24132e-77	0.602628	1.24132e-77	up
FAM89B	4.22183e-79	0.522158	0.648	0.402	1.00159e-74	0.522158	1.00159e-74	up
C12orf57	4.94069e-78	0.516467	0.979	0.989	1.17213e-73	0.516467	1.17213e-73	up
TMPO	5.99651e-78	0.590676	0.942	0.972	1.42261e-73	0.590676	1.42261e-73	up
KCNQ1OT1	2.6565e-77	0.850916	0.891	0.874	6.30227e-73	0.850916	6.30227e-73	up
ATP2B1	3.66578e-77	0.576559	0.877	0.878	8.6967e-73	0.576559	8.6967e-73	up
CHD7	8.11361e-77	0.613748	0.922	0.886	1.92487e-72	0.613748	1.92487e-72	up
POLE3	9.69029e-77	0.612917	0.817	0.792	2.29893e-72	0.612917	2.29893e-72	up
HMGA2	2.7209e-75	0.598161	0.844	0.832	6.45507e-71	0.598161	6.45507e-71	up
IDH2	6.69989e-75	0.5753	0.823	0.792	1.58948e-70	0.5753	1.58948e-70	up
TMEM47	2.0654e-74	0.58228	0.683	0.476	4.89997e-70	0.58228	4.89997e-70	up
MAZ	5.82918e-74	0.547452	0.951	0.983	1.38292e-69	0.547452	1.38292e-69	up
SAE1	9.22394e-74	0.52699	0.916	0.929	2.18829e-69	0.52699	2.18829e-69	up
C19orf43	1.95954e-73	0.50291	0.973	0.995	4.64882e-69	0.50291	4.64882e-69	up
C7orf50	8.89534e-73	0.54137	0.887	0.873	2.11033e-68	0.54137	2.11033e-68	up
C6orf48	1.19459e-72	0.541146	0.782	0.68	2.83406e-68	0.541146	2.83406e-68	up
FBLN1	1.40734e-71	0.541298	0.918	0.957	3.33877e-67	0.541298	3.33877e-67	up
SOX11	2.49912e-71	0.623032	0.881	0.86	5.92891e-67	0.623032	5.92891e-67	up
KCNQ2	4.10384e-70	0.582856	0.813	0.772	9.73595e-66	0.582856	9.73595e-66	up
CETN2	5.35209e-70	0.602476	0.79	0.746	1.26973e-65	0.602476	1.26973e-65	up
FZD2	3.42063e-69	0.526281	0.673	0.448	8.1151e-65	0.526281	8.1151e-65	up
CTXN1	4.20196e-69	0.528726	0.84	0.837	9.96872e-65	0.528726	9.96872e-65	up
FAM92A1	5.24973e-69	0.519767	0.714	0.547	1.24545e-64	0.519767	1.24545e-64	up
SPG20	6.88664e-68	0.564478	0.763	0.661	1.63379e-63	0.564478	1.63379e-63	up
MMAB	5.98441e-67	0.540329	0.73	0.617	1.41974e-62	0.540329	1.41974e-62	up
UBE2S	1.04434e-66	-0.50338	0.93	1	2.47759e-62	-0.50338	2.47759e-62	down
EPB41	1.99368e-66	0.547283	0.763	0.672	4.72982e-62	0.547283	4.72982e-62	up
KHSRP	3.49482e-66	0.516745	0.885	0.932	8.29112e-62	0.516745	8.29112e-62	up
ERCC1	4.49011e-66	0.521107	0.796	0.749	1.06523e-61	0.521107	1.06523e-61	up
RDX	1.25871e-65	0.531443	0.93	0.963	2.98616e-61	0.531443	2.98616e-61	up
DCTN3	1.43277e-65	0.517129	0.78	0.705	3.3991e-61	0.517129	3.3991e-61	up
ASRGL1	8.86198e-64	0.547297	0.741	0.641	2.10242e-59	0.547297	2.10242e-59	up
SQLE	3.32806e-63	0.556717	0.961	0.984	7.89548e-59	0.556717	7.89548e-59	up
IFT22	7.90564e-63	0.513367	0.735	0.645	1.87553e-58	0.513367	1.87553e-58	up
LRIG1	7.97155e-62	0.557307	0.702	0.567	1.89117e-57	0.557307	1.89117e-57	up
TLE4	2.86274e-61	0.549766	0.708	0.584	6.79156e-57	0.549766	6.79156e-57	up
LBR	9.81598e-61	0.569318	0.846	0.873	2.32874e-56	0.569318	2.32874e-56	up
MKI67	1.90245e-60	0.792266	0.872	0.893	4.51336e-56	0.792266	4.51336e-56	up
ATAD2	2.67596e-60	0.578479	0.704	0.56	6.34846e-56	0.578479	6.34846e-56	up
ID2	8.85914e-60	0.547405	0.582	0.354	2.10174e-55	0.547405	2.10174e-55	up
DTYMK	1.09599e-59	0.516456	0.924	0.968	2.60013e-55	0.516456	2.60013e-55	up
CEP290	1.15715e-59	0.528709	0.634	0.439	2.74521e-55	0.528709	2.74521e-55	up
SLC39A6	2.21763e-54	0.512865	0.728	0.664	5.26109e-50	0.512865	5.26109e-50	up
ZKSCAN1	2.02848e-53	0.536307	0.78	0.734	4.81237e-49	0.536307	4.81237e-49	up
UHRF1	1.92103e-51	0.501979	0.675	0.547	4.55745e-47	0.501979	4.55745e-47	up
HNRNPH1	1.27487e-49	0.500393	0.961	0.99	3.0245e-45	0.500393	3.0245e-45	up
BTG1	1.18379e-44	0.56192	0.833	0.849	2.80842e-40	0.56192	2.80842e-40	up
CHCHD2	4.52869e-44	0.684065	0.854	0.808	1.07439e-39	0.684065	1.07439e-39	up
BIRC5	8.82025e-41	0.501684	0.926	0.98	2.09252e-36	0.501684	2.09252e-36	up
ANXA2	3.3356e-37	0.529892	0.821	0.881	7.91338e-33	0.529892	7.91338e-33	up
MT-ND6	8.99669e-37	-0.549136	0.922	0.997	2.13437e-32	-0.549136	2.13437e-32	down
CENPF	9.80721e-24	0.701725	0.963	0.996	2.32666e-19	0.701725	2.32666e-19	up
HIST1H1B	1.11318e-16	0.512168	0.49	0.425	2.64092e-12	0.512168	2.64092e-12	up
