# Supplementary material for: Single-cell RNA sequencing of neural stem cells derived from human trisomic iPSCs reveals the abnormalities during neural differentiation of Down syndrome
Source: Front Mol Neurosci. 2023 Jun 15;16:1137123. doi: 10.3389/fnmol.2023.1137123 (PMC10311021; doi:10.3389/fnmol.2023.1137123)
Supplement: Supplementary file 14 [file Table_5.XLSX]

## Sheet: Table S5
p_val	avg_log2FC	pct.1	pct.2	p_val_adj	log2FoldChange	padj	change
HES4	0	1.75091	0.947	0.274	0	1.75091	8.80699e-303	up
HES5	0	2.7709	0.953	0.006	0	2.7709	8.80699e-303	up
PLXNA2	0	0.819186	0.7	0.024	0	0.819186	8.80699e-303	up
DPYSL5	0	1.07905	0.846	0.138	0	1.07905	8.80699e-303	up
POU3F3	0	0.79423	0.652	0.004	0	0.79423	8.80699e-303	up
ZEB2	0	0.84683	0.708	0.008	0	0.84683	8.80699e-303	up
COL3A1	0	1.14127	0.837	0.001	0	1.14127	8.80699e-303	up
PAX3	0	0.603838	0.523	0.001	0	0.603838	8.80699e-303	up
NPPC	0	1.33522	0.825	0.091	0	1.33522	8.80699e-303	up
BOC	0	0.83514	0.71	0.079	0	0.83514	8.80699e-303	up
ZIC1	0	0.53874	0.414	0.005	0	0.53874	8.80699e-303	up
MSX1	0	0.786045	0.597	0.039	0	0.786045	8.80699e-303	up
NR2F1	0	2.04971	0.965	0.001	0	2.04971	8.80699e-303	up
POU3F2	0	1.13449	0.811	0.011	0	1.13449	8.80699e-303	up
PLAGL1	0	1.05351	0.802	0.047	0	1.05351	8.80699e-303	up
HOTAIRM1	0	1.39779	0.877	0.003	0	1.39779	8.80699e-303	up
RELN	0	0.666243	0.516	0.004	0	0.666243	8.80699e-303	up
CNTFR	0	0.774311	0.695	0.028	0	0.774311	8.80699e-303	up
GAS1	0	1.0544	0.786	0.103	0	1.0544	8.80699e-303	up
CRB2	0	0.851403	0.716	0.051	0	0.851403	8.80699e-303	up
MIR219A2	0	1.08142	0.739	0.004	0	1.08142	8.80699e-303	up
IGF2	0	0.860709	0.708	0.011	0	0.860709	8.80699e-303	up
SCUBE2	0	0.647015	0.566	0.002	0	0.647015	8.80699e-303	up
PAX6	0	1.64895	0.877	0.004	0	1.64895	8.80699e-303	up
ZBTB16	0	0.61619	0.605	0.005	0	0.61619	8.80699e-303	up
ZNF503	0	1.33032	0.885	0.007	0	1.33032	8.80699e-303	up
RP11-834C11.4	0	0.964715	0.747	0.005	0	0.964715	8.80699e-303	up
ASCL1	0	0.67629	0.504	0.003	0	0.67629	8.80699e-303	up
RFX4	0	0.562963	0.558	0.008	0	0.562963	8.80699e-303	up
FZD10	0	0.600614	0.527	0.019	0	0.600614	8.80699e-303	up
PCDH8	0	0.878885	0.588	0.025	0	0.878885	8.80699e-303	up
MEIS2	0	1.31336	0.887	0.011	0	1.31336	8.80699e-303	up
PRTG	0	2.27349	0.981	0.179	0	2.27349	8.80699e-303	up
NR2F2	0	1.41965	0.885	0.004	0	1.41965	8.80699e-303	up
IRX3	0	1.30537	0.866	0.055	0	1.30537	8.80699e-303	up
IRX5	0	0.690829	0.619	0.019	0	0.690829	8.80699e-303	up
ZFHX3	0	1.75403	0.936	0.092	0	1.75403	8.80699e-303	up
RHBDL3	0	0.839507	0.72	0.071	0	0.839507	8.80699e-303	up
TSHZ1	0	0.890578	0.726	0.011	0	0.890578	8.80699e-303	up
LAMP5	0	0.570075	0.531	0.016	0	0.570075	8.80699e-303	up
TKTL1	0	0.685114	0.551	0	0	0.685114	8.80699e-303	up
HOXA3	0	0.734022	0.663	0	0	0.734022	8.80699e-303	up
NTRK2	0	0.90374	0.691	0	0	0.90374	8.80699e-303	up
HOXC6	0	0.574496	0.529	0	0	0.574496	8.80699e-303	up
RP11-834C11.6	0	0.820958	0.702	0	0	0.820958	8.80699e-303	up
FAM181A	0	0.620005	0.553	0	0	0.620005	8.80699e-303	up
HOXB2	0	0.86376	0.726	0	0	0.86376	8.80699e-303	up
HOXB3	0	1.05546	0.802	0	0	1.05546	8.80699e-303	up
HOXB-AS3	0	1.95361	0.947	0	0	1.95361	8.80699e-303	up
HOXB4	0	0.682324	0.628	0	0	0.682324	8.80699e-303	up
HOXB8	0	0.912766	0.724	0	0	0.912766	8.80699e-303	up
HOXB9	0	1.42669	0.868	0	0	1.42669	8.80699e-303	up
NRG1	3.71227e-306	0.713586	0.572	0.042	8.80699e-302	0.713586	8.80699e-302	up
ZADH2	1.12027e-305	0.917809	0.776	0.134	2.65772e-301	0.917809	2.65772e-301	up
SLC1A2	1.93341e-301	0.530577	0.508	0.026	4.58682e-297	0.530577	4.58682e-297	up
ZEB1	1.42907e-296	0.566042	0.537	0.034	3.39032e-292	0.566042	3.39032e-292	up
DACH1	2.16986e-286	0.615262	0.56	0.045	5.14777e-282	0.615262	5.14777e-282	up
LIMCH1	4.34623e-284	0.732416	0.621	0.067	1.0311e-279	0.732416	1.0311e-279	up
ODC1	1.23904e-282	2.56143	1	0.808	2.9395e-278	2.56143	2.9395e-278	up
POU5F1	4.13682e-282	-3.91948	0	1	9.81419e-278	-3.91948	9.81419e-278	down
L1TD1	5.90039e-282	-3.59705	0.002	0.999	1.39981e-277	-3.59705	1.39981e-277	down
SNRPN	4.84888e-281	-2.5497	0.805	1	1.15035e-276	-2.5497	1.15035e-276	down
APOE	4.92115e-281	-3.54518	0.216	0.999	1.16749e-276	-3.54518	1.16749e-276	down
RP11-148B6.1	9.25216e-281	-2.7567	0	0.997	2.19498e-276	-2.7567	2.19498e-276	down
VIM	1.5699e-280	3.23175	1	0.939	3.72442e-276	3.23175	3.72442e-276	up
TDGF1	1.03062e-279	-2.43491	0	0.995	2.44504e-275	-2.43491	2.44504e-275	down
KRT18	1.38052e-279	-2.50008	0.354	0.999	3.27514e-275	-2.50008	3.27514e-275	down
METRN	2.47764e-279	2.2866	0.998	0.852	5.87795e-275	2.2866	5.87795e-275	up
DMKN	8.87675e-279	-1.84918	0.004	0.994	2.10592e-274	-1.84918	2.10592e-274	down
FTL	4.589e-278	-2.04165	1	1	1.08869e-273	-2.04165	1.08869e-273	down
SPINT2	4.70655e-278	-2.10067	0.049	0.993	1.11658e-273	-2.10067	1.11658e-273	down
EPCAM	3.90279e-277	-2.18176	0.004	0.991	9.25898e-273	-2.18176	9.25898e-273	down
MFGE8	4.04693e-277	-2.13644	0.397	0.997	9.60093e-273	-2.13644	9.60093e-273	down
DPPA4	7.56214e-277	-1.98429	0.255	0.999	1.79404e-272	-1.98429	1.79404e-272	down
MDK	5.55577e-276	1.7917	1	0.996	1.31805e-271	1.7917	1.31805e-271	up
CRABP2	3.86981e-275	2.25878	0.998	0.818	9.18074e-271	2.25878	9.18074e-271	up
CYBA	2.63124e-274	-1.93872	0.233	0.994	6.24235e-270	-1.93872	6.24235e-270	down
TERF1	7.58525e-273	-2.4992	0.755	0.999	1.79952e-268	-2.4992	1.79952e-268	down
UGP2	1.69947e-272	-2.08459	0.549	0.998	4.03182e-268	-2.08459	4.03182e-268	down
IGDCC3	2.28945e-272	2.01597	0.998	0.865	5.43148e-268	2.01597	5.43148e-268	up
CLDN6	1.01348e-271	-1.46859	0	0.981	2.40439e-267	-1.46859	2.40439e-267	down
OCIAD2	2.52802e-271	-1.66542	0.066	0.984	5.99747e-267	-1.66542	5.99747e-267	down
MAP1B	3.25354e-271	1.9543	1	0.967	7.7187e-267	1.9543	7.7187e-267	up
CKB	4.79253e-271	1.69452	1	0.998	1.13698e-266	1.69452	1.13698e-266	up
S100A11	7.58814e-271	-1.88216	0.407	0.999	1.80021e-266	-1.88216	1.80021e-266	down
FOXD3-AS1	2.27417e-270	-1.72142	0.002	0.978	5.39523e-266	-1.72142	5.39523e-266	down
KRT19	3.98791e-270	-1.38817	0.006	0.979	9.46093e-266	-1.38817	9.46093e-266	down
PTN	1.43826e-268	2.14929	0.99	0.7	3.41212e-264	2.14929	3.41212e-264	up
DNMT3B	2.09292e-267	-1.82614	0.393	0.994	4.96525e-263	-1.82614	4.96525e-263	down
ZFHX4	4.22595e-267	0.851128	0.741	0.143	1.00257e-262	0.851128	1.00257e-262	up
RPL41	4.80968e-266	0.844852	1	1	1.14105e-261	0.844852	1.14105e-261	up
USP44	1.97899e-265	-1.58161	0.144	0.983	4.69497e-261	-1.58161	4.69497e-261	down
RPL36	7.27202e-265	0.896403	1	1	1.72521e-260	0.896403	1.72521e-260	up
COTL1	9.68877e-265	1.73176	0.996	0.941	2.29856e-260	1.73176	2.29856e-260	up
RBP1	1.23109e-263	1.772	0.992	0.847	2.92064e-259	1.772	2.92064e-259	up
RBPMS	1.67669e-262	-1.41261	0.247	0.989	3.97778e-258	-1.41261	3.97778e-258	down
UCHL1	2.53499e-262	-1.53613	0.85	1	6.01401e-258	-1.53613	6.01401e-258	down
THY1	3.50939e-262	-1.85905	0.074	0.974	8.32568e-258	-1.85905	8.32568e-258	down
CLDN7	1.40323e-261	-1.42265	0	0.961	3.32903e-257	-1.42265	3.32903e-257	down
2022-09-11	1.4786e-261	1.79334	0.99	0.937	3.50784e-257	1.79334	3.50784e-257	up
PODXL	2.249e-261	-1.77353	0.228	0.986	5.33553e-257	-1.77353	5.33553e-257	down
SFRP1	1.01003e-260	-1.91194	0.66	0.997	2.3962e-256	-1.91194	2.3962e-256	down
RPL37A	1.41505e-260	0.830575	1	1	3.35706e-256	0.830575	3.35706e-256	up
PRDX1	2.22258e-260	-1.09019	0.996	1	5.27285e-256	-1.09019	5.27285e-256	down
TNNT1	2.37771e-260	-1.18542	0.014	0.965	5.64088e-256	-1.18542	5.64088e-256	down
LECT1	1.00725e-259	-1.41859	0	0.958	2.3896e-255	-1.41859	2.3896e-255	down
LAPTM4A	1.34987e-259	-1.45194	0.543	0.99	3.20244e-255	-1.45194	3.20244e-255	down
RPL37	2.61348e-259	0.80964	1	1	6.20022e-255	0.80964	6.20022e-255	up
RPS27	3.22964e-259	0.829132	1	1	7.662e-255	0.829132	7.662e-255	up
KRT8	2.92079e-258	-1.45639	0.263	0.992	6.92928e-254	-1.45639	6.92928e-254	down
RPL39	1.9868e-257	0.829859	1	1	4.71348e-253	0.829859	4.71348e-253	up
SLC2A3	3.91948e-257	-1.60855	0.13	0.973	9.29857e-253	-1.60855	9.29857e-253	down
PWAR6	4.25762e-257	-1.66225	0.354	0.988	1.01008e-252	-1.66225	1.01008e-252	down
TSTD1	2.1937e-256	-1.12287	0.004	0.952	5.20434e-252	-1.12287	5.20434e-252	down
PHC1	5.84606e-253	-1.44033	0.329	0.986	1.38692e-248	-1.44033	1.38692e-248	down
TGIF1	3.48587e-250	-1.37829	0.195	0.976	8.26987e-246	-1.37829	8.26987e-246	down
GAL	4.61766e-250	-1.53181	0.021	0.945	1.09549e-245	-1.53181	1.09549e-245	down
ACTB	1.16565e-249	-0.968844	1	1	2.76538e-245	-0.968844	2.76538e-245	down
GSTP1	1.98784e-249	-0.884841	0.996	1	4.71596e-245	-0.884841	4.71596e-245	down
TTC3	2.49229e-249	1.50525	0.981	0.7	5.91271e-245	1.50525	5.91271e-245	up
HMGN2	1.46883e-247	1.51581	0.998	0.999	3.48465e-243	1.51581	3.48465e-243	up
COX7C	4.31812e-247	-0.913031	1	1	1.02443e-242	-0.913031	1.02443e-242	down
TPM1	1.27943e-246	-1.94915	0.858	0.998	3.03531e-242	-1.94915	3.03531e-242	down
RPS21	1.42374e-246	0.82746	1	1	3.37768e-242	0.82746	3.37768e-242	up
SFRP2	1.07732e-245	-1.99938	0.405	0.996	2.55584e-241	-1.99938	2.55584e-241	down
WFDC2	5.45698e-245	-1.12917	0.014	0.936	1.29461e-240	-1.12917	1.29461e-240	down
FTH1	1.53449e-244	-0.915487	0.998	1	3.64043e-240	-0.915487	3.64043e-240	down
RPS29	1.71844e-244	0.75728	1	1	4.07682e-240	0.75728	4.07682e-240	up
FXYD5	2.60305e-244	-0.96396	0.002	0.929	6.17548e-240	-0.96396	6.17548e-240	down
LDHA	4.95227e-244	-1.63117	0.403	0.997	1.17488e-239	-1.63117	1.17488e-239	down
ITM2C	5.3838e-243	-1.26657	0.368	0.99	1.27725e-238	-1.26657	1.27725e-238	down
CD24	9.55014e-243	-1.3387	0.986	1	2.26567e-238	-1.3387	2.26567e-238	down
POU5F1B	1.54175e-242	-0.947795	0.002	0.926	3.65765e-238	-0.947795	3.65765e-238	down
TNNI3	3.11393e-242	-0.92364	0.006	0.926	7.38748e-238	-0.92364	7.38748e-238	down
RPS15	4.886e-242	0.597555	1	1	1.15915e-237	0.597555	1.15915e-237	up
AP1M2	9.01294e-242	-0.998893	0.002	0.924	2.13823e-237	-0.998893	2.13823e-237	down
TSPAN18	9.40957e-240	0.942398	0.765	0.194	2.23233e-235	0.942398	2.23233e-235	up
PMAIP1	1.37457e-239	-1.64925	0.379	0.989	3.26102e-235	-1.64925	3.26102e-235	down
CDH2	2.1131e-239	1.35913	0.969	0.656	5.01312e-235	1.35913	5.01312e-235	up
LINC00678	1.5906e-238	-1.23155	0	0.916	3.77354e-234	-1.23155	3.77354e-234	down
TUBA1A	1.77028e-238	1.43314	0.998	0.995	4.19982e-234	1.43314	4.19982e-234	up
PLPP2	1.88258e-237	-0.980719	0.006	0.916	4.46624e-233	-0.980719	4.46624e-233	down
CRNDE	1.8834e-237	1.31061	0.94	0.525	4.46818e-233	1.31061	4.46818e-233	up
NES	2.86881e-237	1.54373	0.992	0.872	6.80597e-233	1.54373	6.80597e-233	up
TTYH1	3.81538e-236	1.63458	0.959	0.648	9.05161e-232	1.63458	9.05161e-232	up
BEX2	1.46601e-235	-1.06094	0.13	0.955	3.47796e-231	-1.06094	3.47796e-231	down
JARID2	1.53462e-234	-1.25665	0.204	0.962	3.64073e-230	-1.25665	3.64073e-230	down
HNRNPDL	1.62434e-234	1.18671	0.998	0.996	3.85358e-230	1.18671	3.85358e-230	up
TKT	8.04061e-233	-1.02029	0.99	1	1.90756e-228	-1.02029	1.90756e-228	down
NFE2L3	8.25417e-233	-1.20535	0.01	0.909	1.95822e-228	-1.20535	1.95822e-228	down
RPL38	1.7325e-232	0.803649	1	1	4.11018e-228	0.803649	4.11018e-228	up
RPL21	4.98682e-232	0.60659	1	1	1.18307e-227	0.60659	1.18307e-227	up
NQO2	1.93368e-230	-1.24513	0.317	0.977	4.58746e-226	-1.24513	4.58746e-226	down
RPS19	2.77856e-230	0.65657	1	1	6.59186e-226	0.65657	6.59186e-226	up
TMSB4X	4.4864e-229	-1.04431	0.998	1	1.06435e-224	-1.04431	1.06435e-224	down
FOXH1	1.44344e-228	-0.871174	0	0.896	3.42441e-224	-0.871174	3.42441e-224	down
HNRNPA1	5.46108e-228	0.671902	1	1	1.29559e-223	0.671902	1.29559e-223	up
MAL2	6.65176e-227	-0.962461	0.105	0.936	1.57806e-222	-0.962461	1.57806e-222	down
BAALC	1.2894e-225	0.513586	0.512	0.055	3.05898e-221	0.513586	3.05898e-221	up
MARCKSL1	9.61372e-225	0.821671	1	1	2.28076e-220	0.821671	2.28076e-220	up
SEPHS1	7.42367e-223	-1.19594	0.796	0.996	1.76119e-218	-1.19594	1.76119e-218	down
S100A10	2.2155e-222	-1.16508	0.183	0.952	5.25604e-218	-1.16508	5.25604e-218	down
MGST1	4.15954e-222	-0.955989	0.975	0.999	9.8681e-218	-0.955989	9.8681e-218	down
SEMA6A	1.92749e-220	-1.12676	0.076	0.923	4.57277e-216	-1.12676	4.57277e-216	down
PFN1	1.54266e-219	-0.832952	0.994	1	3.65981e-215	-0.832952	3.65981e-215	down
RP11-469A15.2	5.09139e-219	-0.788342	0	0.875	1.20788e-214	-0.788342	1.20788e-214	down
PGAM1	1.36632e-218	-0.901649	0.969	0.999	3.24147e-214	-0.901649	3.24147e-214	down
CTSV	2.04513e-218	-0.996785	0.185	0.948	4.85187e-214	-0.996785	4.85187e-214	down
SLC38A2	4.89127e-218	-1.14465	0.337	0.969	1.1604e-213	-1.14465	1.1604e-213	down
RPL34	1.75343e-217	0.702448	1	1	4.15985e-213	0.702448	4.15985e-213	up
PYCARD	2.59603e-217	-0.770858	0.004	0.876	6.15883e-213	-0.770858	6.15883e-213	down
CYB5A	2.2279e-216	-1.12079	0.553	0.988	5.28547e-212	-1.12079	5.28547e-212	down
SCG5	1.76496e-215	-0.812596	0.021	0.884	4.18719e-211	-0.812596	4.18719e-211	down
POLR3G	2.06398e-215	-1.14334	0.226	0.95	4.89658e-211	-1.14334	4.89658e-211	down
HLA-A	6.13611e-215	-0.953196	0.121	0.937	1.45573e-210	-0.953196	1.45573e-210	down
MYL12B	7.66551e-215	-1.02429	0.833	0.998	1.81856e-210	-1.02429	1.81856e-210	down
H3F3A	1.27046e-214	-0.593222	1	1	3.01404e-210	-0.593222	3.01404e-210	down
SPINT1	2.39237e-213	-0.738462	0	0.863	5.67567e-209	-0.738462	5.67567e-209	down
ZFP42	2.39237e-213	-0.847563	0	0.863	5.67567e-209	-0.847563	5.67567e-209	down
BST2	2.39237e-213	-1.0195	0	0.863	5.67567e-209	-1.0195	5.67567e-209	down
NTS	2.88274e-213	-1.84248	0.002	0.864	6.83901e-209	-1.84248	6.83901e-209	down
PAWR	3.62402e-213	-1.10137	0.763	0.995	8.59762e-209	-1.10137	8.59762e-209	down
TCF7L1	7.47042e-213	-0.985554	0.204	0.951	1.77228e-208	-0.985554	1.77228e-208	down
CLDN10	1.67691e-212	-0.75006	0.002	0.863	3.9783e-208	-0.75006	3.9783e-208	down
VRTN	2.38035e-212	-0.783262	0	0.861	5.64715e-208	-0.783262	5.64715e-208	down
RAB25	5.62345e-212	-0.759029	0	0.86	1.33411e-207	-0.759029	1.33411e-207	down
RPL35	1.53119e-210	0.585551	1	1	3.6326e-206	0.585551	3.6326e-206	up
GPC4	1.82622e-210	-0.968459	0.068	0.896	4.33253e-206	-0.968459	4.33253e-206	down
ESRP1	4.07497e-210	-0.741287	0	0.856	9.66747e-206	-0.741287	9.66747e-206	down
PMEL	6.06814e-210	-0.829239	0.012	0.866	1.43961e-205	-0.829239	1.43961e-205	down
NDUFS5	2.44519e-208	-0.782635	0.988	1	5.80096e-204	-0.782635	5.80096e-204	down
CD9	2.45795e-208	-1.09297	0.305	0.967	5.83125e-204	-1.09297	5.83125e-204	down
ZSCAN10	4.84865e-207	-0.722233	0	0.849	1.15029e-202	-0.722233	1.15029e-202	down
PHC2	1.72135e-206	0.736775	0.7	0.171	4.08372e-202	0.736775	4.08372e-202	up
ZIC2	3.20174e-206	-1.18443	0.294	0.96	7.59581e-202	-1.18443	7.59581e-202	down
VASH2	5.59947e-206	-0.975663	0.115	0.917	1.32842e-201	-0.975663	1.32842e-201	down
TNFRSF12A	7.54727e-206	-0.96657	0.117	0.916	1.79051e-201	-0.96657	1.79051e-201	down
RPS28	1.04286e-205	0.582503	1	1	2.47409e-201	0.582503	2.47409e-201	up
PERP	5.82311e-205	-0.748162	0.037	0.873	1.38147e-200	-0.748162	1.38147e-200	down
MDH1	6.62885e-205	-0.960004	0.87	0.998	1.57263e-200	-0.960004	1.57263e-200	down
AC240274.1	1.37404e-202	0.502825	0.492	0.058	3.25977e-198	0.502825	3.25977e-198	up
CTSC	5.68422e-202	-1.02304	0.683	0.986	1.34852e-197	-1.02304	1.34852e-197	down
RPS8	7.40639e-201	0.529709	1	1	1.75709e-196	0.529709	1.75709e-196	up
ID3	1.03138e-200	1.73441	0.996	0.927	2.44684e-196	1.73441	2.44684e-196	up
PBX1	1.21482e-200	1.09668	0.988	0.943	2.88203e-196	1.09668	2.88203e-196	up
MT-CO3	6.5953e-200	-0.786701	1	1	1.56467e-195	-0.786701	1.56467e-195	down
APOC1	5.82723e-199	-0.825419	0.156	0.938	1.38245e-194	-0.825419	1.38245e-194	down
VSNL1	3.77514e-198	-0.998261	0.01	0.834	8.95615e-194	-0.998261	8.95615e-194	down
RBPMS2	4.48941e-198	-0.956604	0.391	0.969	1.06507e-193	-0.956604	1.06507e-193	down
FBXO2	7.59911e-198	-0.756629	0.016	0.842	1.80281e-193	-0.756629	1.80281e-193	down
SRGAP3	4.58247e-197	0.939862	0.77	0.259	1.08714e-192	0.939862	1.08714e-192	up
MYL12A	5.23979e-197	-0.988192	0.831	0.997	1.24309e-192	-0.988192	1.24309e-192	down
TMEM256	1.12464e-196	-0.937905	0.677	0.992	2.6681e-192	-0.937905	2.6681e-192	down
H2AFY2	3.4144e-196	1.04741	0.907	0.528	8.10033e-192	1.04741	8.10033e-192	up
RPL13A	2.25437e-195	0.61774	1	1	5.34827e-191	0.61774	5.34827e-191	up
CD63	2.5892e-194	-0.89534	0.942	0.997	6.14261e-190	-0.89534	6.14261e-190	down
CDH1	4.16737e-194	-0.676478	0	0.82	9.88667e-190	-0.676478	9.88667e-190	down
MT-ATP6	4.25683e-194	-0.79894	1	1	1.00989e-189	-0.79894	1.00989e-189	down
ANP32B	1.17805e-193	0.974464	0.996	0.994	2.79481e-189	0.974464	2.79481e-189	up
SLC7A8	1.60304e-193	-0.658894	0	0.818	3.80306e-189	-0.658894	3.80306e-189	down
TUBA4A	2.74562e-193	-0.69331	0	0.818	6.51372e-189	-0.69331	6.51372e-189	down
GJA1	4.57409e-193	-1.16913	0.447	0.972	1.08516e-188	-1.16913	1.08516e-188	down
DSP	1.77295e-192	-0.768867	0.043	0.849	4.20615e-188	-0.768867	4.20615e-188	down
ABRACL	3.26097e-192	-0.944089	0.765	0.997	7.73632e-188	-0.944089	7.73632e-188	down
AK4	9.77593e-192	-0.974533	0.132	0.884	2.31924e-187	-0.974533	2.31924e-187	down
TCEAL2	2.22037e-191	-0.681404	0.021	0.831	5.26761e-187	-0.681404	5.26761e-187	down
RPL6	2.51552e-191	0.515702	1	1	5.96781e-187	0.515702	5.96781e-187	up
HTATIP2	3.6166e-191	-0.639824	0.012	0.824	8.58002e-187	-0.639824	8.58002e-187	down
RP11-1144P22.1	5.82118e-191	-0.782713	0	0.812	1.38102e-186	-0.782713	1.38102e-186	down
DNAJC15	1.26617e-190	-0.870796	0.173	0.942	3.00387e-186	-0.870796	3.00387e-186	down
RPS15A	6.862e-190	0.507384	1	1	1.62794e-185	0.507384	1.62794e-185	up
DTX4	7.80297e-190	0.726134	0.677	0.176	1.85118e-185	0.726134	1.85118e-185	up
ITGB5	1.82348e-189	-0.787294	0.078	0.868	4.32602e-185	-0.787294	4.32602e-185	down
PRSS8	9.06324e-189	-0.650115	0	0.807	2.15016e-184	-0.650115	2.15016e-184	down
CENPV	1.173e-188	0.906518	0.998	0.992	2.78281e-184	0.906518	2.78281e-184	up
KRTCAP3	1.11452e-187	-0.624637	0.002	0.808	2.64408e-183	-0.624637	2.64408e-183	down
PDHB	3.59827e-187	-0.927637	0.642	0.983	8.53653e-183	-0.927637	8.53653e-183	down
CYP2S1	5.03296e-186	-0.630804	0	0.801	1.19402e-181	-0.630804	1.19402e-181	down
RPL36A	7.49444e-186	0.761592	1	0.999	1.77798e-181	0.761592	1.77798e-181	up
HSPB1	8.73921e-186	-0.904148	0.383	0.98	2.07329e-181	-0.904148	2.07329e-181	down
LDHB	7.02401e-185	-0.583098	0.996	1	1.66638e-180	-0.583098	1.66638e-180	down
LSR	8.35884e-185	-0.658396	0.078	0.868	1.98305e-180	-0.658396	1.98305e-180	down
CEBPZ	3.24933e-184	-0.937947	0.763	0.993	7.7087e-180	-0.937947	7.7087e-180	down
HES6	2.88372e-183	1.41058	0.951	0.803	6.84134e-179	1.41058	6.84134e-179	up
SLC7A3	9.54983e-183	-0.860822	0.2	0.907	2.2656e-178	-0.860822	2.2656e-178	down
MT-CO2	1.72253e-182	-0.69221	1	0.999	4.08653e-178	-0.69221	4.08653e-178	down
MT-CO1	2.02355e-182	-0.655298	1	0.999	4.80067e-178	-0.655298	4.80067e-178	down
PSIP1	6.88191e-182	-0.846011	0.963	0.999	1.63266e-177	-0.846011	1.63266e-177	down
DUSP23	1.2708e-181	-0.662933	0.064	0.852	3.01484e-177	-0.662933	3.01484e-177	down
LINC01405	3.58604e-180	-0.640402	0	0.786	8.50751e-176	-0.640402	8.50751e-176	down
TUBA1C	1.12584e-179	-1.16837	0.698	0.997	2.67094e-175	-1.16837	2.67094e-175	down
GPR176	1.35646e-178	-0.659637	0.008	0.789	3.21806e-174	-0.659637	3.21806e-174	down
TYMS	4.98191e-178	1.18639	0.969	0.929	1.18191e-173	1.18639	1.18191e-173	up
ZBTB44	1.41025e-177	-0.78752	0.245	0.922	3.34568e-173	-0.78752	3.34568e-173	down
HOOK1	1.69713e-177	-0.61891	0.025	0.808	4.02628e-173	-0.61891	4.02628e-173	down
SCG3	1.74354e-177	-0.698859	0.093	0.862	4.13637e-173	-0.698859	4.13637e-173	down
OLFM2	2.20086e-177	-0.62769	0.064	0.835	5.22131e-173	-0.62769	5.22131e-173	down
FAM60A	5.5968e-177	-0.873482	0.883	0.997	1.32778e-172	-0.873482	1.32778e-172	down
MT-ND4	8.65759e-177	-0.662123	1	0.999	2.05393e-172	-0.662123	2.05393e-172	down
NANOG	2.30354e-175	-0.635102	0.008	0.783	5.46491e-171	-0.635102	5.46491e-171	down
FKBP1B	9.34685e-175	-0.746724	0.272	0.936	2.21745e-170	-0.746724	2.21745e-170	down
FRZB	1.2095e-174	0.565541	0.461	0.061	2.86942e-170	0.565541	2.86942e-170	up
DIAPH2	5.04456e-174	-0.872449	0.183	0.887	1.19677e-169	-0.872449	1.19677e-169	down
EIF4A2	3.75046e-173	-0.849883	0.899	0.999	8.8976e-169	-0.849883	8.8976e-169	down
ETV4	4.95724e-173	-0.623221	0.023	0.791	1.17605e-168	-0.623221	1.17605e-168	down
CAMK2N1	2.36358e-172	0.994319	0.835	0.429	5.60737e-168	0.994319	5.60737e-168	up
S100A6	5.86575e-172	-0.672995	0.041	0.805	1.39159e-167	-0.672995	1.39159e-167	down
ATPIF1	6.71084e-172	-0.757073	0.934	0.998	1.59208e-167	-0.757073	1.59208e-167	down
APELA	1.24531e-171	-1.07915	0.004	0.768	2.95438e-167	-1.07915	2.95438e-167	down
DUSP6	5.08842e-171	-1.48208	0.072	0.798	1.20718e-166	-1.48208	1.20718e-166	down
RAB3B	1.96603e-170	-0.60589	0.053	0.816	4.66422e-166	-0.60589	4.66422e-166	down
RP11-20D14.6	2.35442e-170	-0.65704	0.086	0.845	5.58563e-166	-0.65704	5.58563e-166	down
CAPG	3.90107e-170	-0.570237	0.004	0.765	9.2549e-166	-0.570237	9.2549e-166	down
TXN	7.79295e-170	-0.773864	0.977	1	1.8488e-165	-0.773864	1.8488e-165	down
MARCKS	9.37703e-170	0.90446	1	0.998	2.22461e-165	0.90446	2.22461e-165	up
SPATC1L	1.20954e-169	-0.547697	0.012	0.771	2.86951e-165	-0.547697	2.86951e-165	down
CXADR	1.59344e-169	-0.857221	0.712	0.991	3.78028e-165	-0.857221	3.78028e-165	down
MGST3	3.70506e-169	-0.823407	0.695	0.989	8.78989e-165	-0.823407	8.78989e-165	down
NDUFB4	3.33349e-167	-0.78754	0.92	0.999	7.90837e-163	-0.78754	7.90837e-163	down
MALAT1	2.21227e-166	1.24701	1	0.996	5.24838e-162	1.24701	5.24838e-162	up
HLA-C	7.97737e-166	-0.78137	0.317	0.948	1.89255e-161	-0.78137	1.89255e-161	down
ADCY2	8.6254e-166	-0.611661	0.01	0.758	2.04629e-161	-0.611661	2.04629e-161	down
FLT1	2.99214e-165	-0.562191	0	0.749	7.09855e-161	-0.562191	7.09855e-161	down
JADE1	6.12293e-165	-0.907122	0.506	0.967	1.4526e-160	-0.907122	1.4526e-160	down
USP9X	7.00247e-164	-1.09762	0.473	0.961	1.66127e-159	-1.09762	1.66127e-159	down
PRDX5	1.02297e-163	-0.726225	0.934	0.999	2.42688e-159	-0.726225	2.42688e-159	down
DRAXIN	1.06095e-163	0.988015	0.805	0.402	2.51699e-159	0.988015	2.51699e-159	up
COX5B	1.20147e-163	-0.726307	0.951	0.999	2.85037e-159	-0.726307	2.85037e-159	down
GALK1	5.00951e-163	-0.537317	0.039	0.785	1.18846e-158	-0.537317	1.18846e-158	down
TSPO	6.41633e-163	-0.603444	0.047	0.794	1.52221e-158	-0.603444	1.52221e-158	down
PSMB6	1.07772e-162	-0.743407	0.955	0.999	2.55679e-158	-0.743407	2.55679e-158	down
GFPT2	1.31179e-162	-0.601528	0.078	0.822	3.11209e-158	-0.601528	3.11209e-158	down
TDRP	3.76053e-162	-0.594329	0.084	0.821	8.92148e-158	-0.594329	8.92148e-158	down
ZNF428	3.82146e-162	0.942756	0.895	0.653	9.06603e-158	0.942756	9.06603e-158	up
SEPW1	3.82242e-162	-0.774002	0.957	1	9.0683e-158	-0.774002	9.0683e-158	down
PLA2G16	1.09045e-161	-0.839202	0.156	0.863	2.58698e-157	-0.839202	2.58698e-157	down
IER2	3.49695e-161	-0.965151	0.422	0.948	8.29616e-157	-0.965151	8.29616e-157	down
NLGN4X	3.63859e-161	-0.660161	0.082	0.817	8.63219e-157	-0.660161	8.63219e-157	down
IFITM2	4.2657e-161	-0.922177	0.66	0.989	1.01199e-156	-0.922177	1.01199e-156	down
TOMM7	7.6217e-161	-0.764019	0.963	1	1.80817e-156	-0.764019	1.80817e-156	down
RBM47	2.17633e-160	-0.570319	0.002	0.737	5.16313e-156	-0.570319	5.16313e-156	down
BLVRB	1.83446e-159	-0.651056	0.163	0.878	4.35206e-155	-0.651056	4.35206e-155	down
RPL39L	2.40315e-159	-0.78977	0.609	0.979	5.70122e-155	-0.78977	5.70122e-155	down
CDH3	2.97604e-159	-0.525787	0.002	0.734	7.06036e-155	-0.525787	7.06036e-155	down
RABGAP1L	4.00673e-159	-0.626878	0.082	0.809	9.50556e-155	-0.626878	9.50556e-155	down
CD2AP	1.11674e-158	-0.647941	0.165	0.869	2.64935e-154	-0.647941	2.64935e-154	down
PPA1	1.33018e-158	0.738312	0.986	0.994	3.15572e-154	0.738312	3.15572e-154	up
NCAM1	1.36675e-158	0.504097	0.502	0.091	3.24248e-154	0.504097	3.24248e-154	up
H2AFY	1.61483e-158	0.880085	0.977	0.957	3.83103e-154	0.880085	3.83103e-154	up
NGFRAP1	2.36059e-158	-0.682056	0.981	0.999	5.60026e-154	-0.682056	5.60026e-154	down
VASP	1.62215e-157	-0.668439	0.235	0.907	3.84838e-153	-0.668439	3.84838e-153	down
IFITM3	2.55334e-157	-0.817993	0.663	0.991	6.05754e-153	-0.817993	6.05754e-153	down
PTCH1	2.59326e-157	0.660043	0.638	0.188	6.15224e-153	0.660043	6.15224e-153	up
SERPINH1	9.72832e-157	-0.83814	0.551	0.974	2.30795e-152	-0.83814	2.30795e-152	down
EPHA1	8.76088e-156	-0.515926	0	0.724	2.07843e-151	-0.515926	2.07843e-151	down
FGF2	2.34222e-155	-0.794455	0.296	0.921	5.55668e-151	-0.794455	5.55668e-151	down
H3F3B	2.59316e-155	-0.632992	0.984	1	6.15201e-151	-0.632992	6.15201e-151	down
FAM162A	4.83418e-155	-0.780705	0.562	0.976	1.14686e-150	-0.780705	1.14686e-150	down
DAZAP1	2.65378e-154	-0.73643	0.576	0.98	6.29583e-150	-0.73643	6.29583e-150	down
YBX3	2.91802e-154	-0.728334	0.928	0.999	6.92272e-150	-0.728334	6.92272e-150	down
GCA	4.10805e-154	-0.595317	0.16	0.868	9.74594e-150	-0.595317	9.74594e-150	down
HSD17B4	3.20039e-153	-0.733562	0.519	0.971	7.5926e-149	-0.733562	7.5926e-149	down
S100A13	7.441e-153	-0.737221	0.488	0.975	1.7653e-148	-0.737221	1.7653e-148	down
SMIM14	1.22751e-152	-0.546681	0.049	0.773	2.91214e-148	-0.546681	2.91214e-148	down
FZD3	3.27776e-152	0.923913	0.932	0.819	7.77616e-148	0.923913	7.77616e-148	up
NAA38	4.65398e-152	0.912318	0.916	0.751	1.10411e-147	0.912318	1.10411e-147	up
HMGA1	1.88427e-151	-0.528237	0.996	1	4.47024e-147	-0.528237	4.47024e-147	down
SLC25A5	4.66998e-151	-0.638195	0.981	1	1.10791e-146	-0.638195	1.10791e-146	down
ARL4C	4.61046e-150	1.05665	0.858	0.564	1.09378e-145	1.05665	1.09378e-145	up
SHC1	4.68149e-150	-0.633753	0.218	0.875	1.11064e-145	-0.633753	1.11064e-145	down
PDIA3	5.71076e-150	-0.750203	0.94	0.993	1.35482e-145	-0.750203	1.35482e-145	down
RRAS2	6.49176e-150	-0.716796	0.463	0.957	1.5401e-145	-0.716796	1.5401e-145	down
PPP1R14B	7.06971e-150	-0.698626	0.971	1	1.67722e-145	-0.698626	1.67722e-145	down
SOX3	1.00046e-149	0.83429	0.833	0.46	2.37348e-145	0.83429	2.37348e-145	up
CALD1	2.35298e-149	-1.07247	0.909	0.995	5.58221e-145	-1.07247	5.58221e-145	down
SKIL	5.29938e-149	-0.809387	0.403	0.952	1.25722e-144	-0.809387	1.25722e-144	down
RARRES2	2.36872e-148	-0.930151	0.632	0.993	5.61956e-144	-0.930151	5.61956e-144	down
NETO2	3.2807e-148	0.759331	0.714	0.284	7.78314e-144	0.759331	7.78314e-144	up
MYL6	3.48529e-148	-0.654295	0.981	1	8.26851e-144	-0.654295	8.26851e-144	down
EZH2	4.15106e-147	0.901842	0.874	0.641	9.84797e-143	0.901842	9.84797e-143	up
MSI1	5.54063e-147	0.708904	0.714	0.278	1.31446e-142	0.708904	1.31446e-142	up
PABPC1	8.1812e-147	0.56378	1	1	1.94091e-142	0.56378	1.94091e-142	up
NDUFA4	1.00242e-146	-0.54101	0.994	1	2.37814e-142	-0.54101	2.37814e-142	down
UBE2H	1.7347e-146	-0.647189	0.253	0.903	4.11539e-142	-0.647189	4.11539e-142	down
NME1	2.7017e-146	0.681086	0.994	0.996	6.40951e-142	0.681086	6.40951e-142	up
CIRBP	3.60397e-145	0.883828	0.959	0.963	8.55005e-141	0.883828	8.55005e-141	up
SOCS1	4.67257e-145	-0.655584	0.058	0.754	1.10852e-140	-0.655584	1.10852e-140	down
DSG2	6.25851e-145	-0.690385	0.294	0.918	1.48477e-140	-0.690385	1.48477e-140	down
ECH1	1.43921e-144	-0.708394	0.461	0.967	3.41439e-140	-0.708394	3.41439e-140	down
CLU	4.16502e-144	-0.717426	0.284	0.912	9.88109e-140	-0.717426	9.88109e-140	down
CBR1	6.67488e-144	-0.831766	0.058	0.739	1.58355e-139	-0.831766	1.58355e-139	down
JMJD1C	5.33566e-143	-0.744148	0.556	0.965	1.26583e-138	-0.744148	1.26583e-138	down
GSTO1	1.92664e-142	-0.709792	0.377	0.945	4.57077e-138	-0.709792	4.57077e-138	down
RBM3	6.09329e-142	0.776252	0.973	0.952	1.44557e-137	0.776252	1.44557e-137	up
FRAT2	2.58738e-141	-0.55218	0.041	0.734	6.13829e-137	-0.55218	6.13829e-137	down
ITM2B	3.41728e-141	-0.751726	0.796	0.99	8.10716e-137	-0.751726	8.10716e-137	down
PAK1	9.28155e-141	-0.618559	0.294	0.909	2.20195e-136	-0.618559	2.20195e-136	down
HNRNPM	2.20432e-140	0.742398	0.998	0.997	5.22953e-136	0.742398	5.22953e-136	up
HDAC2	1.19978e-139	-0.678307	0.953	0.999	2.84636e-135	-0.678307	2.84636e-135	down
AASS	1.28485e-139	-0.739627	0.309	0.892	3.04819e-135	-0.739627	3.04819e-135	down
GLI3	1.30794e-139	0.750768	0.737	0.339	3.10295e-135	0.750768	3.10295e-135	up
CHMP2B	3.13002e-139	-0.625588	0.37	0.928	7.42566e-135	-0.625588	7.42566e-135	down
RBMS1	4.51317e-139	-0.609686	0.22	0.868	1.0707e-134	-0.609686	1.0707e-134	down
COL5A2	1.534e-138	0.751258	0.733	0.331	3.63925e-134	0.751258	3.63925e-134	up
CTGF	1.75098e-138	-0.970604	0.208	0.825	4.15403e-134	-0.970604	4.15403e-134	down
DPY30	1.88653e-138	-0.687866	0.741	0.991	4.47561e-134	-0.687866	4.47561e-134	down
CCND1	3.34453e-138	1.06456	0.957	0.948	7.93455e-134	1.06456	7.93455e-134	up
RAC1	4.7157e-138	-0.602457	0.986	1	1.11875e-133	-0.602457	1.11875e-133	down
CAPZB	6.06021e-138	-0.688411	0.829	0.995	1.43772e-133	-0.688411	1.43772e-133	down
SUMO1	1.08169e-137	-0.612171	0.963	0.999	2.5662e-133	-0.612171	2.5662e-133	down
CLIC1	1.43644e-137	-0.735191	0.881	0.998	3.40781e-133	-0.735191	3.40781e-133	down
TMEM97	1.19121e-136	0.84749	0.955	0.918	2.82603e-132	0.84749	2.82603e-132	up
SLC16A1	1.81829e-136	-0.732188	0.786	0.986	4.31371e-132	-0.732188	4.31371e-132	down
ASMTL	5.85541e-136	-0.592044	0.257	0.89	1.38914e-131	-0.592044	1.38914e-131	down
TRMT112	1.69624e-135	-0.615623	0.965	0.999	4.02416e-131	-0.615623	4.02416e-131	down
ZFAND6	1.98893e-135	-0.664304	0.525	0.963	4.71854e-131	-0.664304	4.71854e-131	down
SF3B6	3.60972e-135	-0.63649	0.928	0.998	8.56369e-131	-0.63649	8.56369e-131	down
DPYSL3	1.00902e-134	-0.710366	0.418	0.941	2.3938e-130	-0.710366	2.3938e-130	down
NPM3	1.03413e-134	-0.705387	0.547	0.962	2.45337e-130	-0.705387	2.45337e-130	down
GCHFR	1.13567e-134	-0.585438	0.237	0.879	2.69425e-130	-0.585438	2.69425e-130	down
LINC01356	1.9704e-134	-0.626896	0.002	0.665	4.67458e-130	-0.626896	4.67458e-130	down
ITM2A	1.98556e-134	-0.511199	0.039	0.705	4.71055e-130	-0.511199	4.71055e-130	down
PTTG1	2.61145e-134	-0.982024	0.782	0.998	6.19539e-130	-0.982024	6.19539e-130	down
ANXA3	8.21521e-134	-0.608689	0.021	0.682	1.94898e-129	-0.608689	1.94898e-129	down
GCC2	9.02359e-134	-0.665606	0.346	0.925	2.14076e-129	-0.665606	2.14076e-129	down
LITAF	5.40858e-133	-0.719892	0.372	0.937	1.28313e-128	-0.719892	1.28313e-128	down
TPST2	4.88518e-132	-0.504922	0.115	0.787	1.15896e-127	-0.504922	1.15896e-127	down
SNHG7	8.24452e-132	0.884234	0.942	0.893	1.95593e-127	0.884234	1.95593e-127	up
ATP5E	3.30581e-131	0.582232	0.996	0.998	7.84269e-127	0.582232	7.84269e-127	up
LGALS1	5.35025e-131	-0.576544	0.109	0.767	1.26929e-126	-0.576544	1.26929e-126	down
MT-CYB	8.99361e-131	-0.561317	1	0.999	2.13364e-126	-0.561317	2.13364e-126	down
PLA2G12A	1.28169e-130	-0.552518	0.241	0.875	3.04067e-126	-0.552518	3.04067e-126	down
CYCS	2.13955e-130	-0.59478	0.969	1	5.07587e-126	-0.59478	5.07587e-126	down
H2AFJ	2.45601e-130	-0.540359	0.181	0.849	5.82665e-126	-0.540359	5.82665e-126	down
TMEM50A	3.20312e-130	-0.648338	0.638	0.976	7.59909e-126	-0.648338	7.59909e-126	down
METTL5	5.96388e-130	-0.677102	0.648	0.98	1.41487e-125	-0.677102	1.41487e-125	down
NAV1	6.17604e-130	0.859273	0.788	0.489	1.4652e-125	0.859273	1.4652e-125	up
AES	7.21922e-130	-0.628108	0.432	0.951	1.71269e-125	-0.628108	1.71269e-125	down
HK1	7.27703e-130	-0.572709	0.228	0.856	1.7264e-125	-0.572709	1.7264e-125	down
PHPT1	1.69537e-129	0.747411	0.977	0.995	4.02209e-125	0.747411	4.02209e-125	up
OAZ2	1.80347e-129	-0.662429	0.628	0.983	4.27856e-125	-0.662429	4.27856e-125	down
NLN	8.85668e-129	-0.606345	0.374	0.928	2.10116e-124	-0.606345	2.10116e-124	down
TMSB15A	1.68333e-128	0.747067	0.975	0.98	3.99352e-124	0.747067	3.99352e-124	up
NPC2	5.81239e-128	-0.667252	0.763	0.992	1.37893e-123	-0.667252	1.37893e-123	down
RABAC1	6.73662e-128	-0.649177	0.574	0.972	1.5982e-123	-0.649177	1.5982e-123	down
PDLIM1	3.14669e-127	-0.734146	0.638	0.975	7.46521e-123	-0.734146	7.46521e-123	down
CCDC167	7.68161e-127	0.80758	0.821	0.538	1.82239e-122	0.80758	1.82239e-122	up
WWC2	1.38184e-126	-0.591099	0.294	0.882	3.27827e-122	-0.591099	3.27827e-122	down
PFDN4	1.73937e-126	-0.658164	0.833	0.994	4.12647e-122	-0.658164	4.12647e-122	down
EIF2AK2	3.35565e-126	-0.604098	0.37	0.919	7.96095e-122	-0.604098	7.96095e-122	down
TALDO1	3.64278e-126	-0.637042	0.895	0.996	8.64213e-122	-0.637042	8.64213e-122	down
PTBP3	4.11436e-126	-0.605572	0.325	0.903	9.7609e-122	-0.605572	9.7609e-122	down
SLC2A1	4.87861e-126	0.866026	0.909	0.78	1.1574e-121	0.866026	1.1574e-121	up
SAP18	5.72469e-126	-0.604657	0.967	1	1.35813e-121	-0.604657	1.35813e-121	down
BRD7	1.04582e-125	0.765094	0.988	0.969	2.48111e-121	0.765094	2.48111e-121	up
PEG10	1.89821e-125	0.882657	0.903	0.79	4.50332e-121	0.882657	4.50332e-121	up
DNAJB6	2.7726e-125	-0.702906	0.809	0.996	6.57771e-121	-0.702906	6.57771e-121	down
RPL31	5.8217e-125	0.522877	1	1	1.38114e-120	0.522877	1.38114e-120	up
PRKCI	2.76282e-124	-0.585199	0.337	0.913	6.55451e-120	-0.585199	6.55451e-120	down
PTPMT1	6.47944e-124	-0.518487	0.216	0.854	1.53718e-119	-0.518487	1.53718e-119	down
TSPAN3	1.08854e-123	0.748883	0.899	0.781	2.58245e-119	0.748883	2.58245e-119	up
NDUFS8	1.11345e-123	-0.616492	0.864	0.997	2.64156e-119	-0.616492	2.64156e-119	down
PPM1B	3.88471e-123	-0.577232	0.309	0.896	9.21608e-119	-0.577232	9.21608e-119	down
SPSB4	4.92775e-123	0.517314	0.527	0.143	1.16906e-118	0.517314	1.16906e-118	up
SH3BGRL3	6.21237e-123	-0.663977	0.739	0.992	1.47382e-118	-0.663977	1.47382e-118	down
CRMP1	8.26558e-123	0.807847	0.866	0.71	1.96093e-118	0.807847	1.96093e-118	up
IGF2BP3	2.83762e-122	-0.671038	0.798	0.988	6.73197e-118	-0.671038	6.73197e-118	down
PRDX6	4.90487e-122	-0.585711	0.957	0.999	1.16363e-117	-0.585711	1.16363e-117	down
GPC3	5.82635e-122	0.847136	0.893	0.756	1.38224e-117	0.847136	1.38224e-117	up
FKBP8	6.64232e-122	-0.624139	0.78	0.99	1.57582e-117	-0.624139	1.57582e-117	down
APRT	1.22233e-121	-0.572595	0.955	0.999	2.89985e-117	-0.572595	2.89985e-117	down
IMPDH2	1.30917e-121	-0.636006	0.889	0.997	3.10586e-117	-0.636006	3.10586e-117	down
MYL9	1.49746e-121	-0.780267	0.426	0.934	3.55257e-117	-0.780267	3.55257e-117	down
RCN1	2.22135e-121	0.658925	0.981	0.976	5.26992e-117	0.658925	5.26992e-117	up
EIF3K	2.70361e-121	-0.550391	0.957	0.998	6.41403e-117	-0.550391	6.41403e-117	down
GYPC	3.88372e-121	0.769909	0.868	0.701	9.21374e-117	0.769909	9.21374e-117	up
VCL	5.58012e-121	-0.764468	0.626	0.971	1.32383e-116	-0.764468	1.32383e-116	down
SLC25A39	3.78374e-120	-0.616022	0.623	0.978	8.97655e-116	-0.616022	8.97655e-116	down
NME3	1.4252e-119	-0.602526	0.516	0.963	3.38114e-115	-0.602526	3.38114e-115	down
RCC2	1.43575e-119	-0.645161	0.603	0.975	3.40618e-115	-0.645161	3.40618e-115	down
MYC	1.22965e-118	-0.636663	0.078	0.699	2.91722e-114	-0.636663	2.91722e-114	down
C1GALT1	4.1215e-117	-0.544103	0.309	0.898	9.77785e-113	-0.544103	9.77785e-113	down
TXNIP	4.25868e-117	0.613084	0.7	0.278	1.01033e-112	0.613084	1.01033e-112	up
PHGDH	4.93749e-117	-0.600242	0.959	0.999	1.17137e-112	-0.600242	1.17137e-112	down
CST3	1.11837e-116	0.73789	0.874	0.72	2.65323e-112	0.73789	2.65323e-112	up
TRAPPC6A	1.45842e-116	-0.525871	0.315	0.899	3.45995e-112	-0.525871	3.45995e-112	down
REXO2	1.51005e-116	-0.64762	0.621	0.966	3.58243e-112	-0.64762	3.58243e-112	down
POMP	3.3608e-116	-0.541795	0.975	0.999	7.97316e-112	-0.541795	7.97316e-112	down
HNRNPU	3.59579e-116	0.638236	1	1	8.53064e-112	0.638236	8.53064e-112	up
VDAC2	1.05226e-114	-0.547058	0.967	0.999	2.49639e-110	-0.547058	2.49639e-110	down
PIH1D1	1.16571e-114	-0.587966	0.582	0.968	2.76553e-110	-0.587966	2.76553e-110	down
APP	2.77456e-114	-0.64096	0.815	0.985	6.58237e-110	-0.64096	6.58237e-110	down
ARPC1B	3.65839e-114	-0.56933	0.451	0.948	8.67916e-110	-0.56933	8.67916e-110	down
NDUFAF7	3.83448e-114	-0.506215	0.251	0.843	9.09693e-110	-0.506215	9.09693e-110	down
RANBP1	2.48251e-113	0.503955	1	1	5.88951e-109	0.503955	5.88951e-109	up
MDN1	4.46699e-113	-0.67272	0.537	0.946	1.05975e-108	-0.67272	1.05975e-108	down
PCM1	1.04626e-111	0.750668	0.936	0.911	2.48214e-107	0.750668	2.48214e-107	up
DCUN1D5	1.16242e-111	-0.63752	0.712	0.981	2.75772e-107	-0.63752	2.75772e-107	down
MTA3	1.74783e-111	-0.6196	0.42	0.925	4.14656e-107	-0.6196	4.14656e-107	down
EBPL	2.04404e-111	-0.598306	0.872	0.993	4.84928e-107	-0.598306	4.84928e-107	down
FRMD4B	2.59491e-111	0.516288	0.553	0.18	6.15617e-107	0.516288	6.15617e-107	up
DNAJC9	8.00193e-111	0.750933	0.866	0.739	1.89838e-106	0.750933	1.89838e-106	up
PVRL2	2.85542e-110	-0.528072	0.325	0.877	6.7742e-106	-0.528072	6.7742e-106	down
ARL4A	7.43585e-110	0.819071	0.881	0.772	1.76408e-105	0.819071	1.76408e-105	up
PLS3	1.00198e-109	-0.582433	0.358	0.887	2.3771e-105	-0.582433	2.3771e-105	down
COL2A1	2.12323e-109	0.670268	0.702	0.345	5.03715e-105	0.670268	5.03715e-105	up
CYR61	2.32693e-109	-0.824184	0.216	0.777	5.52041e-105	-0.824184	5.52041e-105	down
CHMP2A	1.37533e-108	-0.577292	0.623	0.97	3.26284e-104	-0.577292	3.26284e-104	down
RMI2	1.50604e-108	-0.53746	0.335	0.891	3.57294e-104	-0.53746	3.57294e-104	down
SSNA1	1.57356e-107	-0.564592	0.57	0.969	3.7331e-103	-0.564592	3.7331e-103	down
RGMA	1.69175e-106	0.661593	0.654	0.308	4.01351e-102	0.661593	4.01351e-102	up
BORCS7	3.7765e-106	0.563163	0.654	0.304	8.95936e-102	0.563163	8.95936e-102	up
EIF2AK4	2.47873e-105	-0.611728	0.65	0.97	5.88054e-101	-0.611728	5.88054e-101	down
FOXN3	3.67275e-105	-0.519957	0.35	0.883	8.71323e-101	-0.519957	8.71323e-101	down
WDR1	9.41573e-105	-0.555527	0.578	0.964	2.23379e-100	-0.555527	2.23379e-100	down
NRIP1	1.02547e-104	0.628663	0.654	0.307	2.43282e-100	0.628663	2.43282e-100	up
LIN28A	5.03073e-104	-0.625008	0.85	0.995	1.19349e-99	-0.625008	1.19349e-99	down
RRBP1	6.87299e-104	-0.531742	0.434	0.916	1.63055e-99	-0.531742	1.63055e-99	down
CTXN1	1.87883e-103	0.692522	0.84	0.725	4.45734e-99	0.692522	4.45734e-99	up
PAIP2	2.90279e-103	-0.575742	0.759	0.992	6.88659e-99	-0.575742	6.88659e-99	down
MTHFD2	3.45762e-103	-0.667149	0.745	0.981	8.20285e-99	-0.667149	8.20285e-99	down
ADH5	4.52513e-103	-0.531932	0.942	0.996	1.07354e-98	-0.531932	1.07354e-98	down
HNRNPR	5.1848e-103	0.584625	0.992	0.997	1.23004e-98	0.584625	1.23004e-98	up
TCEAL8	5.84124e-103	-0.574938	0.617	0.966	1.38578e-98	-0.574938	1.38578e-98	down
SSB	7.82277e-103	-0.524087	0.977	0.999	1.85587e-98	-0.524087	1.85587e-98	down
TPM2	4.95281e-102	-0.592632	0.584	0.99	1.175e-97	-0.592632	1.175e-97	down
SLC25A4	5.10307e-102	-0.54409	0.545	0.945	1.21065e-97	-0.54409	1.21065e-97	down
TMEM141	9.65135e-102	-0.508066	0.459	0.927	2.28969e-97	-0.508066	2.28969e-97	down
NENF	1.5344e-101	0.848039	0.862	0.768	3.64021e-97	0.848039	3.64021e-97	up
ZFP36L1	3.96176e-101	0.827332	0.963	0.95	9.39887e-97	0.827332	9.39887e-97	up
LAPTM4B	1.3511e-100	-0.524968	0.955	0.996	3.20534e-96	-0.524968	3.20534e-96	down
MOB4	1.46822e-100	-0.562394	0.582	0.96	3.4832e-96	-0.562394	3.4832e-96	down
EIF4G2	2.05691e-100	0.566805	0.992	0.996	4.87982e-96	0.566805	4.87982e-96	up
PPIB	1.08778e-99	-0.557774	0.975	0.999	2.58065e-95	-0.557774	2.58065e-95	down
RPA3	1.19162e-99	-0.539577	0.881	0.995	2.82699e-95	-0.539577	2.82699e-95	down
FAM213A	1.29295e-99	0.824223	0.914	0.935	3.0674e-95	0.824223	3.0674e-95	up
HMGN5	3.95505e-99	-0.565148	0.547	0.952	9.38296e-95	-0.565148	9.38296e-95	down
SLC39A10	4.88041e-99	-0.561138	0.519	0.948	1.15783e-94	-0.561138	1.15783e-94	down
PAPSS1	6.91887e-99	-0.524185	0.506	0.945	1.64143e-94	-0.524185	1.64143e-94	down
ID4	2.19059e-98	0.618014	0.626	0.256	5.19697e-94	0.618014	5.19697e-94	up
C4orf48	2.28448e-98	0.707057	0.928	0.915	5.4197e-94	0.707057	5.4197e-94	up
MEST	2.39444e-98	-0.528033	0.519	0.948	5.68058e-94	-0.528033	5.68058e-94	down
C19orf43	2.83475e-98	0.619934	0.973	0.989	6.72516e-94	0.619934	6.72516e-94	up
MAPK12	4.21775e-98	0.540299	0.609	0.271	1.00062e-93	0.540299	1.00062e-93	up
NONO	4.42284e-98	0.570248	0.988	0.993	1.04927e-93	0.570248	1.04927e-93	up
NOP56	9.73084e-98	0.613504	0.975	0.989	2.30854e-93	0.613504	2.30854e-93	up
C7orf50	1.49586e-97	0.654877	0.887	0.803	3.54878e-93	0.654877	3.54878e-93	up
MYO10	3.91862e-97	-0.572431	0.37	0.899	9.29653e-93	-0.572431	9.29653e-93	down
CAMTA1	4.66773e-97	-0.51146	0.885	0.995	1.10737e-92	-0.51146	1.10737e-92	down
CDK4	3.26465e-96	0.586325	0.955	0.965	7.74504e-92	0.586325	7.74504e-92	up
KCMF1	3.99851e-96	-0.536263	0.574	0.945	9.48607e-92	-0.536263	9.48607e-92	down
NEFL	8.35947e-96	0.760355	0.644	0.322	1.9832e-91	0.760355	1.9832e-91	up
PCBP4	9.05689e-96	0.543109	0.613	0.283	2.14866e-91	0.543109	2.14866e-91	up
SOX4	9.53167e-96	-0.698196	0.942	0.998	2.26129e-91	-0.698196	2.26129e-91	down
POLE3	1.32291e-95	0.71439	0.817	0.702	3.13847e-91	0.71439	3.13847e-91	up
HSPA4	2.37563e-95	-0.557402	0.885	0.996	5.63595e-91	-0.557402	5.63595e-91	down
LINC01420	2.94494e-95	-0.542918	0.706	0.983	6.98658e-91	-0.542918	6.98658e-91	down
TMEM59	3.39168e-95	-0.532899	0.646	0.968	8.04641e-91	-0.532899	8.04641e-91	down
ZMIZ1	4.54178e-95	0.514441	0.634	0.3	1.07749e-90	0.514441	1.07749e-90	up
CHMP3	1.0466e-94	0.621232	0.737	0.482	2.48296e-90	0.621232	2.48296e-90	up
RAB34	2.12625e-94	-0.536183	0.72	0.979	5.04431e-90	-0.536183	5.04431e-90	down
APEX1	2.8627e-94	0.532862	0.988	0.997	6.79147e-90	0.532862	6.79147e-90	up
UBE2R2	3.514e-94	0.602934	0.936	0.927	8.3366e-90	0.602934	8.3366e-90	up
FBN2	4.36972e-94	0.522289	0.621	0.287	1.03667e-89	0.522289	1.03667e-89	up
USO1	5.26711e-94	-0.524727	0.506	0.934	1.24957e-89	-0.524727	1.24957e-89	down
DCP2	8.57391e-94	-0.521991	0.564	0.95	2.03407e-89	-0.521991	2.03407e-89	down
DAAM1	1.05055e-92	0.83662	0.802	0.677	2.49232e-88	0.83662	2.49232e-88	up
TMPO	8.68622e-92	0.668832	0.942	0.952	2.06072e-87	0.668832	2.06072e-87	up
ZMYM2	3.07924e-90	-0.516257	0.56	0.943	7.30519e-86	-0.516257	7.30519e-86	down
TUBB2B	7.0159e-90	0.526001	0.998	0.999	1.66445e-85	0.526001	1.66445e-85	up
ACTN1	3.46764e-89	-0.510757	0.654	0.961	8.22662e-85	-0.510757	8.22662e-85	down
ZFAS1	3.7273e-89	0.51232	0.998	1	8.84264e-85	0.51232	8.84264e-85	up
FKBP4	1.06782e-88	-0.540148	0.842	0.993	2.5333e-84	-0.540148	2.5333e-84	down
TAX1BP1	1.80414e-88	-0.510977	0.57	0.949	4.28014e-84	-0.510977	4.28014e-84	down
TMEM123	5.07307e-88	0.650361	0.891	0.836	1.20353e-83	0.650361	1.20353e-83	up
KPNB1	6.27079e-88	0.532975	0.994	0.994	1.48768e-83	0.532975	1.48768e-83	up
PDCD5	3.16595e-87	0.534578	0.975	0.989	7.51089e-83	0.534578	7.51089e-83	up
FLVCR1	3.20921e-87	-0.513605	0.449	0.913	7.61352e-83	-0.513605	7.61352e-83	down
C19orf60	3.82569e-87	-0.505226	0.632	0.969	9.07608e-83	-0.505226	9.07608e-83	down
ARL2	1.85494e-86	-0.507465	0.895	0.994	4.40065e-82	-0.507465	4.40065e-82	down
FGFRL1	6.03921e-86	0.506563	0.597	0.29	1.43274e-81	0.506563	1.43274e-81	up
DPYSL2	9.85194e-86	0.631027	0.953	0.941	2.33727e-81	0.631027	2.33727e-81	up
MRPL1	1.29518e-85	0.573824	0.751	0.547	3.0727e-81	0.573824	3.0727e-81	up
PAK2	1.31928e-85	0.569118	0.916	0.896	3.12986e-81	0.569118	3.12986e-81	up
RRM1	2.3878e-85	0.615054	0.901	0.894	5.6648e-81	0.615054	5.6648e-81	up
FXYD6	4.48814e-85	0.644689	0.813	0.683	1.06477e-80	0.644689	1.06477e-80	up
DTYMK	4.55622e-85	0.651825	0.924	0.938	1.08092e-80	0.651825	1.08092e-80	up
DPYSL4	5.53972e-85	0.516959	0.605	0.299	1.31424e-80	0.516959	1.31424e-80	up
FADS1	7.39674e-85	0.611813	0.951	0.967	1.7548e-80	0.611813	1.7548e-80	up
RAB13	1.33009e-84	-0.641343	0.665	0.938	3.1555e-80	-0.641343	3.1555e-80	down
SQLE	2.74719e-84	0.685153	0.961	0.961	6.51745e-80	0.685153	6.51745e-80	up
WASF3	7.6902e-84	0.59369	0.698	0.458	1.82442e-79	0.59369	1.82442e-79	up
SLC3A2	1.36736e-83	-0.602984	0.778	0.979	3.24394e-79	-0.602984	3.24394e-79	down
KDM5B	1.75832e-83	-0.514527	0.564	0.947	4.17144e-79	-0.514527	4.17144e-79	down
CNIH4	1.787e-83	-0.509571	0.784	0.979	4.23947e-79	-0.509571	4.23947e-79	down
MSI2	8.15742e-83	0.647451	0.852	0.775	1.93527e-78	0.647451	1.93527e-78	up
PSMD7	3.38992e-82	-0.516993	0.909	0.996	8.04224e-78	-0.516993	8.04224e-78	down
MAZ	8.80612e-82	0.594045	0.951	0.974	2.08916e-77	0.594045	2.08916e-77	up
PRKDC	1.70662e-81	0.525849	0.996	0.995	4.04879e-77	0.525849	4.04879e-77	up
BCL7A	6.93366e-81	0.542767	0.677	0.42	1.64494e-76	0.542767	1.64494e-76	up
PGK1	9.88533e-81	-0.522465	0.918	0.996	2.34519e-76	-0.522465	2.34519e-76	down
KHSRP	1.06129e-80	0.598028	0.885	0.891	2.5178e-76	0.598028	2.5178e-76	up
CETN2	2.09207e-80	0.661184	0.79	0.688	4.96322e-76	0.661184	4.96322e-76	up
ARHGDIA	6.43791e-80	0.546314	0.866	0.807	1.52733e-75	0.546314	1.52733e-75	up
TXN2	3.55735e-78	0.544088	0.901	0.866	8.43946e-74	0.544088	8.43946e-74	up
HP1BP3	4.61466e-78	0.594556	0.87	0.83	1.09478e-73	0.594556	1.09478e-73	up
SOX2	1.64913e-77	-0.621346	0.897	0.998	3.9124e-73	-0.621346	3.9124e-73	down
SERPINB9	4.88401e-77	-0.621851	0.01	0.474	1.15868e-72	-0.621851	1.15868e-72	down
RNF165	5.59176e-77	0.505349	0.593	0.305	1.32659e-72	0.505349	1.32659e-72	up
SNAPC1	7.36739e-77	-0.515263	0.259	0.757	1.74784e-72	-0.515263	1.74784e-72	down
MEX3A	8.2767e-77	0.629421	0.864	0.813	1.96357e-72	0.629421	1.96357e-72	up
COL4A2	3.17857e-76	0.613906	0.763	0.62	7.54084e-72	0.613906	7.54084e-72	up
TCF25	1.89767e-75	0.563377	0.883	0.853	4.50203e-71	0.563377	4.50203e-71	up
UHRF1	2.81572e-75	0.585294	0.675	0.424	6.68001e-71	0.585294	6.68001e-71	up
IFT22	4.56681e-75	0.571301	0.735	0.584	1.08343e-70	0.571301	1.08343e-70	up
ATP2B1	2.82347e-74	0.57784	0.877	0.842	6.69839e-70	0.57784	6.69839e-70	up
LBR	4.32053e-74	0.651828	0.846	0.8	1.025e-69	0.651828	1.025e-69	up
CKS2	2.0161e-73	-0.711043	0.912	0.999	4.78299e-69	-0.711043	4.78299e-69	down
EIF3J	4.26546e-73	0.551814	0.922	0.95	1.01194e-68	0.551814	1.01194e-68	up
COMMD4	5.86845e-73	0.541164	0.885	0.891	1.39223e-68	0.541164	1.39223e-68	up
CYB5B	7.42753e-73	0.590101	0.87	0.821	1.76211e-68	0.590101	1.76211e-68	up
SF1	9.20744e-73	0.543362	0.936	0.946	2.18437e-68	0.543362	2.18437e-68	up
PBK	1.51417e-71	0.573534	0.638	0.394	3.59221e-67	0.573534	3.59221e-67	up
EVL	3.18532e-71	0.586093	0.825	0.769	7.55685e-67	0.586093	7.55685e-67	up
C19orf48	5.64866e-71	0.564769	0.893	0.888	1.34009e-66	0.564769	1.34009e-66	up
SUPT16H	9.48009e-71	0.515728	0.979	0.99	2.24906e-66	0.515728	2.24906e-66	up
GINS2	2.58827e-69	0.639483	0.903	0.877	6.14041e-65	0.639483	6.14041e-65	up
TOMM40	2.71599e-69	0.502918	0.94	0.968	6.44342e-65	0.502918	6.44342e-65	up
RPL22L1	4.36199e-69	-0.633675	0.953	0.996	1.03484e-64	-0.633675	1.03484e-64	down
SMARCE1	6.34762e-69	0.510305	0.916	0.925	1.50591e-64	0.510305	1.50591e-64	up
ACAT2	7.93528e-68	0.638108	0.971	0.99	1.88256e-63	0.638108	1.88256e-63	up
DCTN3	1.81987e-66	0.529817	0.78	0.691	4.31745e-62	0.529817	4.31745e-62	up
SAE1	5.29315e-66	0.506253	0.916	0.92	1.25575e-61	0.506253	1.25575e-61	up
SNRNP25	9.34197e-66	0.500742	0.912	0.933	2.21629e-61	0.500742	2.21629e-61	up
IGF2BP1	1.11827e-65	0.513688	0.969	0.972	2.65297e-61	0.513688	2.65297e-61	up
RDX	1.15034e-65	0.546825	0.93	0.943	2.72907e-61	0.546825	2.72907e-61	up
HIPK2	3.22118e-65	0.573483	0.73	0.588	7.64193e-61	0.573483	7.64193e-61	up
NIN	8.55608e-65	0.520372	0.609	0.363	2.02985e-60	0.520372	2.02985e-60	up
CD99	1.36941e-64	0.525467	0.858	0.802	3.24878e-60	0.525467	3.24878e-60	up
PXMP2	1.36993e-64	0.527436	0.65	0.444	3.25002e-60	0.527436	3.25002e-60	up
FBLN1	3.10707e-64	0.51759	0.918	0.944	7.37122e-60	0.51759	7.37122e-60	up
BCLAF1	7.93316e-64	0.536304	0.957	0.964	1.88206e-59	0.536304	1.88206e-59	up
SOX11	3.04045e-63	0.592605	0.881	0.849	7.21316e-59	0.592605	7.21316e-59	up
SMARCD1	1.04017e-62	0.521325	0.866	0.858	2.4677e-58	0.521325	2.4677e-58	up
BRD9	1.53911e-62	0.502076	0.745	0.643	3.65138e-58	0.502076	3.65138e-58	up
C17orf89	1.05775e-61	0.539137	0.854	0.851	2.5094e-57	0.539137	2.5094e-57	up
NUP62	2.04957e-61	0.504367	0.852	0.789	4.86239e-57	0.504367	4.86239e-57	up
KCNQ2	1.25573e-60	0.546801	0.813	0.789	2.9791e-56	0.546801	2.9791e-56	up
SPG20	1.78457e-60	0.540154	0.763	0.673	4.23372e-56	0.540154	4.23372e-56	up
SAC3D1	2.22795e-60	0.509839	0.774	0.701	5.28558e-56	0.509839	5.28558e-56	up
HMGA2	1.01411e-59	0.535734	0.844	0.829	2.40587e-55	0.535734	2.40587e-55	up
TMEM47	1.44061e-59	0.541526	0.683	0.511	3.41769e-55	0.541526	3.41769e-55	up
FABP5	6.54928e-59	0.502864	0.979	0.995	1.55375e-54	0.502864	1.55375e-54	up
ITGB1BP1	2.53853e-58	0.50731	0.716	0.604	6.02242e-54	0.50731	6.02242e-54	up
PALLD	3.20824e-58	0.616535	0.681	0.527	7.61124e-54	0.616535	7.61124e-54	up
EPB41	4.2795e-58	0.520048	0.763	0.692	1.01527e-53	0.520048	1.01527e-53	up
MT-ND4L	7.9331e-58	0.510256	0.909	0.908	1.88205e-53	0.510256	1.88205e-53	up
MMAB	9.05467e-56	0.502703	0.73	0.639	2.14813e-51	0.502703	2.14813e-51	up
KIF21A	1.869e-55	0.513251	0.767	0.704	4.43402e-51	0.513251	4.43402e-51	up
HRAS	1.39419e-54	0.501041	0.763	0.702	3.30759e-50	0.501041	3.30759e-50	up
SNHG19	1.0244e-52	0.528565	0.728	0.611	2.43029e-48	0.528565	2.43029e-48	up
MKI67	1.09516e-51	0.728176	0.872	0.862	2.59815e-47	0.728176	2.59815e-47	up
ATAD2	1.14547e-50	0.546056	0.704	0.579	2.71752e-46	0.546056	2.71752e-46	up
UBE2S	5.00934e-48	-0.510246	0.93	0.998	1.18842e-43	-0.510246	1.18842e-43	down
LRIG1	7.632e-47	0.500506	0.702	0.616	1.81062e-42	0.500506	1.81062e-42	up
IDI1	1.05097e-45	0.523772	0.903	0.921	2.49333e-41	0.523772	2.49333e-41	up
SLBP	2.28892e-45	0.526338	0.815	0.813	5.43023e-41	0.526338	5.43023e-41	up
FEN1	9.10338e-43	0.5064	0.827	0.844	2.15969e-38	0.5064	2.15969e-38	up
CHCHD2	5.1813e-42	0.678501	0.854	0.9	1.22921e-37	0.678501	1.22921e-37	up
BTG1	1.76396e-39	0.52776	0.833	0.83	4.18482e-35	0.52776	4.18482e-35	up
CLSPN	3.11043e-34	0.502005	0.825	0.861	7.37919e-30	0.502005	7.37919e-30	up
KCNQ1OT1	4.60108e-34	0.581264	0.891	0.905	1.09156e-29	0.581264	1.09156e-29	up
CENPF	2.73274e-23	0.654437	0.963	0.988	6.48316e-19	0.654437	6.48316e-19	up
HIST1H1B	1.85929e-19	0.542541	0.49	0.403	4.41099e-15	0.542541	4.41099e-15	up
HIST1H4C	1.15118e-08	0.841676	0.868	0.959	0.000273107	0.841676	0.000273107	up
